# Supplementary material for: Mass spectrometry dataset for LC-MS metabolomics analysis of Garcinia mangostana L. seed development
Source: Data Brief. 2018 Oct 12;21:548–51. doi: 10.1016/j.dib.2018.10.025 (PMC6199813; doi:10.1016/j.dib.2018.10.025)
Supplement: Supplementary file 2 — Supplementary Table 1. List of retention time (Rt) to m/z values for mangosteen seed (six, eight, ten, twelve and fourteen weeks after anthesis) analyzed on LC-MS platform. Rt: m/z, retention time to m/z values; six (W06), eight (W08), ten (W10), twelve (W12) and fourteen (W14) weeks after anthesis. Replicates (R1, R2, R3). [file mmc2.xlsx]

## Sheet: Table legend
Supplementary Table 1. List of retention time (Rt) to m/z values for mangosteen seed (six, eight, ten, twelve and fourteen weeks after anthesis) analyzed on LC-MS platform. Rt:m/z, retention time to m/z values; six (W06), eight (W08), ten (W10), twelve (W12) and fourteen (W14) weeks after anthesis. Replicates (R1, R2, R3).

## Sheet: Supp Table 1
Rt:m/z	Blank	Blank	W06R1	W06R2	W06R3	W08R1	W08R2	W08R3	W10R1	W10R2	W10R3	W12R1	W12R2	W12R3	W14R1	W14R2	W14R3
0.18min : 159.968m/z	0	31902.4	0	0	0	0	0	0	0	0	0	41362.5	0	0	0	51871.6	0
0.20min : 140.959m/z	0	8010.76	0	0	0	0	0	0	0	0	0	0	0	0	0	0	0
0.21min : 160.967m/z	0	0	0	0	0	0	0	0	0	0	0	0	0	0	0	0	0
0.22min : 305.899m/z	0	894.311	0	0	0	0	0	0	0	0	0	0	0	0	0	0	0
0.22min : 182.985m/z	0	0	0	0	0	0	0	0	0	0	0	14888.4	0	0	8815.5	0	0
0.23min : 177.977m/z	0	0	0	0	0	0	0	0	0	0	0	0	0	0	2093.45	0	0
0.23min : 113.963m/z	0	0	0	0	0	0	0	0	0	0	0	0	0	0	0	0	0
0.24min : 750.597m/z	0	22469	0	0	0	0	0	0	0	0	0	0	0	0	0	0	0
0.24min : 698.656m/z	0	25464	0	0	0	0	0	0	0	0	0	0	0	0	0	0	0
0.24min : 957.137m/z	0	2721.79	0	0	0	0	0	0	0	0	0	0	0	0	0	0	0
0.24min : 391.322m/z	0	3169.55	0	0	0	0	0	0	0	0	0	0	0	0	0	0	0
0.24min : 688.592m/z	0	1986.47	0	0	0	0	0	0	0	0	0	0	0	0	0	0	0
0.24min : 675.589m/z	0	3281.37	0	0	0	0	0	0	0	0	0	0	0	0	0	0	0
0.25min : 249.161m/z	0	1686.58	0	0	0	0	0	0	0	0	0	0	0	0	0	0	0
0.25min : 360.323m/z	0	187558	0	0	0	0	0	0	0	0	0	0	0	0	0	0	0
0.25min : 327.222m/z	0	3598.26	0	0	0	0	0	0	0	0	5190.79	0	0	0	0	0	0
0.25min : 376.303m/z	0	6242.14	0	0	0	0	0	0	0	0	0	0	0	0	0	0	0
0.25min : 421.327m/z	0	0	0	0	0	2836.18	0	0	1964.69	0	0	0	0	0	0	0	0
0.25min : 916.164m/z	0	0	0	0	0	0	0	0	0	0	1808.46	0	0	0	0	0	0
0.25min : 628.422m/z	0	0	0	0	0	0	0	0	0	0	1132.31	0	0	0	0	0	0
0.25min : 250.964m/z	0	0	0	0	0	0	1127.59	0	0	0	0	0	0	0	0	0	0
0.26min : 141.957m/z	0	0	20200.6	0	13919.9	0	29432.2	14488.8	0	0	0	16763.5	0	16878	12940.8	25972.5	19302.7
0.26min : 396.235m/z	0	2543.19	0	0	0	0	0	0	0	0	0	0	0	0	0	0	0
0.26min : 803.543m/z	0	4838.28	0	0	0	0	0	0	0	0	7036.49	0	0	0	0	0	0
0.26min : 740.503m/z	0	0	0	0	0	2858.05	0	0	0	0	0	0	0	0	0	0	0
0.26min : 777.127m/z	0	4213.6	0	0	0	0	0	0	0	0	0	0	0	0	0	0	0
0.26min : 491.398m/z	0	0	0	0	0	0	0	0	1603.04	0	0	0	0	0	0	0	0
0.26min : 292.996m/z	0	0	0	0	0	0	1327.39	0	0	0	0	0	0	0	0	0	0
0.26min : 306.265m/z	0	2881.3	0	0	0	2004.7	0	0	0	0	0	0	0	0	0	0	0
0.26min : 420.333m/z	0	0	0	0	0	0	0	0	0	1779.66	0	0	0	0	0	0	0
0.26min : 279.227m/z	0	4028.6	0	0	0	3111.29	0	0	2847.01	2996.89	0	0	0	0	0	0	0
0.26min : 550.325m/z	0	2594.61	0	0	0	0	0	0	0	0	0	0	0	0	0	0	0
0.26min : 721.846m/z	0	0	0	0	0	0	0	0	0	1618.39	0	0	0	0	0	0	0
0.26min : 296.941m/z	0	0	0	0	0	0	0	0	0	1421.7	0	0	0	0	0	0	0
0.26min : 301.208m/z	0	7146.19	0	0	0	5816.25	0	0	4095.89	0	0	0	0	0	0	0	0
0.26min : 588.118m/z	0	812.779	0	0	0	0	0	0	0	0	0	0	0	0	0	0	0
0.26min : 682.391m/z	0	2017.62	0	0	0	0	0	0	0	0	0	0	0	0	0	0	0
0.26min : 709.132m/z	0	4708.01	0	0	0	0	0	0	0	0	0	0	0	0	0	0	0
0.26min : 347.196m/z	0	705.944	0	0	0	0	0	0	0	895.898	0	0	0	0	0	0	0
0.26min : 369.198m/z	0	6819.28	0	0	0	3498.14	0	0	3797.23	0	4860.14	0	0	0	0	0	0
0.26min : 483.344m/z	0	0	0	0	0	1998.04	0	0	0	2264.7	0	0	0	0	0	0	0
0.26min : 921.811m/z	0	0	0	0	0	0	0	0	0	0	0	0	0	0	0	0	0
0.26min : 269.134m/z	0	0	0	0	0	0	0	0	0	2100.05	0	0	0	0	0	0	0
0.26min : 435.347m/z	0	1799.88	0	0	0	1916.55	0	0	2665.73	0	0	0	0	0	0	0	0
0.26min : 328.222m/z	0	0	0	0	0	2422.67	0	0	3000.98	0	0	0	0	0	0	0	0
0.26min : 581.376m/z	0	0	0	0	0	1244.95	0	0	0	0	0	0	0	0	0	0	0
0.26min : 631.862m/z	0	0	0	0	0	0	0	0	0	0	2598.92	0	0	0	0	0	0
0.26min : 522.594m/z	0	4978.27	0	0	0	7064.33	0	0	3648.68	0	10496.1	0	0	0	0	0	0
0.26min : 669.180m/z	0	2910.37	0	0	0	0	0	0	0	0	0	0	0	0	0	0	0
0.26min : 559.130m/z	0	1619.4	0	0	0	1989.13	0	0	1561.31	1765.35	0	0	0	0	0	0	0
0.26min : 331.206m/z	0	0	0	0	0	1821.05	0	0	0	0	0	0	0	0	0	0	0
0.26min : 573.164m/z	0	4169.17	0	0	0	0	0	0	0	0	0	0	0	0	0	0	0
0.26min : 505.173m/z	0	3283.24	0	0	0	2142.88	0	0	0	3028.69	3342.51	0	0	0	0	0	0
0.26min : 485.353m/z	0	2185.93	0	0	0	0	0	0	2162.04	0	0	0	0	0	0	0	0
0.26min : 365.271m/z	0	4868.75	0	0	0	3639.49	0	0	4510.82	4083.28	3744.92	0	0	0	0	0	0
0.26min : 494.565m/z	0	2523.68	0	0	0	0	0	0	2329.84	3404.22	5929.58	0	0	0	0	0	0
0.26min : 613.102m/z	0	1269.96	0	0	0	0	0	0	0	0	0	0	0	0	0	0	0
0.26min : 551.359m/z	0	0	0	0	0	2382.01	0	0	0	0	0	0	0	0	0	0	0
0.26min : 392.314m/z	0	0	0	0	0	3324.46	0	0	0	3256.58	0	0	0	0	0	0	0
0.26min : 708.161m/z	0	0	0	0	0	0	0	0	2986.14	3424.63	0	0	0	0	0	0	0
0.26min : 282.171m/z	0	0	0	0	0	0	0	0	0	1481.69	0	0	0	0	0	0	0
0.26min : 802.526m/z	0	0	0	0	0	0	0	0	0	4332.41	0	0	0	0	0	0	0
0.26min : 413.265m/z	0	26141	0	0	0	28960.2	0	0	28832.2	32776.7	44937.5	0	0	0	0	0	0
0.26min : 662.502m/z	0	0	0	0	0	1525.94	0	0	0	0	0	0	0	0	0	0	0
0.26min : 437.194m/z	0	5184.63	0	0	0	4510.09	0	0	0	4141.72	5613.87	0	0	0	0	0	0
0.26min : 831.133m/z	0	1509.31	0	0	0	1278.36	0	0	1325.75	0	0	0	0	0	0	0	0
0.26min : 550.624m/z	0	2696.27	0	0	0	3264.62	0	0	1966.68	0	0	0	0	0	0	0	0
0.27min : 506.388m/z	0	0	0	0	0	0	0	0	0	2985.84	2836.79	0	0	0	0	0	0
0.27min : 476.404m/z	0	0	0	0	0	0	0	0	1709.46	0	0	0	0	0	0	0	0
0.27min : 325.228m/z	0	2111.24	0	0	0	2665.07	0	0	0	2988.09	0	0	0	0	0	0	0
0.27min : 313.176m/z	0	11292	0	0	0	14597.6	0	0	0	13371.3	14549.7	0	0	0	0	0	0
0.27min : 775.135m/z	0	0	0	0	0	3574.05	0	0	0	0	0	0	0	0	0	0	0
0.27min : 831.569m/z	0	4172.05	0	0	0	4570.06	0	0	0	3779.75	6054.36	0	0	0	0	0	0
0.27min : 731.582m/z	0	2061.42	0	0	0	0	0	0	0	0	0	0	0	0	0	0	0
0.27min : 470.357m/z	0	0	0	0	0	1343.43	0	0	0	0	0	0	0	0	0	0	0
0.27min : 732.510m/z	0	0	0	0	0	0	0	0	1919.92	0	0	0	0	0	0	0	0
0.27min : 454.309m/z	0	0	0	0	0	1483.77	0	0	0	0	0	0	0	0	0	0	0
0.27min : 463.315m/z	0	2004.13	0	0	0	0	0	0	0	1765.28	0	0	0	0	0	0	0
0.27min : 441.297m/z	0	10859.3	0	0	0	9384.46	0	0	9608.3	9295.41	14946	0	0	0	0	0	0
0.27min : 898.137m/z	0	0	0	0	0	0	0	0	0	1486.39	0	0	0	0	0	0	0
0.27min : 948.232m/z	0	0	0	0	0	2370.9	0	0	0	0	0	0	0	0	0	0	0
0.27min : 451.344m/z	0	0	0	0	0	0	0	0	2222.1	0	0	0	0	0	0	0	0
0.27min : 685.444m/z	0	0	0	0	0	2264.73	0	0	0	0	3085.57	0	0	0	0	0	0
0.27min : 817.305m/z	0	0	0	0	0	0	0	0	1878.45	0	0	0	0	0	0	0	0
0.27min : 522.368m/z	0	1678.36	0	0	0	1230.02	0	0	0	0	0	0	0	0	0	0	0
0.27min : 407.310m/z	0	2468.1	0	0	0	1365.28	0	0	0	1206.33	0	0	0	0	0	0	0
0.27min : 379.275m/z	0	1885.99	0	0	0	2335.11	0	0	0	0	0	0	0	0	0	0	0
0.27min : 469.354m/z	0	1733.26	0	0	0	0	0	0	2556.15	2421.44	0	0	0	0	0	0	0
0.27min : 641.147m/z	0	0	0	0	0	3989.87	0	0	4583.98	0	6311.33	0	0	0	0	0	0
0.27min : 734.568m/z	0	0	0	0	0	1135.26	0	0	0	0	0	0	0	0	0	0	0
0.27min : 590.473m/z	0	4345.63	0	0	0	0	0	0	0	0	0	0	0	0	0	0	0
0.27min : 801.521m/z	0	0	0	0	0	6504.07	0	0	0	0	0	0	0	0	0	0	0
0.27min : 353.262m/z	0	5489.81	0	0	0	8360.38	0	0	6991.06	8042.45	9803.47	0	0	0	0	0	0
0.27min : 617.505m/z	0	0	0	0	0	3916.38	0	0	0	0	6140.02	0	0	0	0	0	0
0.27min : 548.437m/z	0	1972.71	0	0	0	0	0	0	0	0	0	0	0	0	0	0	0
0.27min : 338.263m/z	0	4827.59	0	0	0	4884.37	0	0	5206.32	4378.97	6320.46	0	0	0	0	0	0
0.27min : 657.378m/z	0	0	0	0	0	0	0	0	0	2379.68	0	0	0	0	0	0	0
0.27min : 626.376m/z	0	0	0	0	0	0	0	0	1173.61	0	0	0	0	0	0	0	0
0.27min : 481.272m/z	0	1648.59	0	0	0	1980.3	0	0	0	1946.22	2719.45	0	0	0	0	0	0
0.27min : 830.582m/z	0	0	0	0	0	0	0	0	4440.03	0	0	0	0	0	0	0	0
0.27min : 970.510m/z	0	0	0	0	0	0	0	0	0	0	3159.33	0	0	0	0	0	0
0.27min : 783.535m/z	0	0	0	0	0	0	0	0	0	0	2491.68	0	0	0	0	0	0
0.27min : 423.315m/z	0	0	0	0	0	0	0	0	0	0	2368.96	0	0	0	0	0	0
0.27min : 560.121m/z	0	0	0	0	0	0	0	0	0	0	1302.73	0	0	0	0	0	0
0.27min : 479.372m/z	0	0	0	0	0	0	0	0	0	0	1672.64	0	0	0	0	0	0
0.27min : 779.515m/z	0	0	0	0	0	0	0	0	1957.96	0	0	0	0	0	0	0	0
0.27min : 393.295m/z	0	0	0	0	0	0	0	0	3205.98	0	0	0	0	0	0	0	0
0.27min : 925.296m/z	0	3485.54	0	0	0	2127.98	0	0	0	0	0	0	0	0	0	0	0
0.27min : 776.159m/z	0	0	0	0	0	0	0	0	2637.33	2867.47	0	0	0	0	0	0	0
0.27min : 905.550m/z	0	0	0	0	0	0	0	0	0	1856.66	0	0	0	0	0	0	0
0.27min : 661.513m/z	0	0	0	0	0	0	0	0	0	1646.25	0	0	0	0	0	0	0
0.27min : 950.465m/z	0	2276.26	0	0	0	0	0	0	0	0	0	0	0	0	0	0	0
0.27min : 722.836m/z	0	0	0	0	0	0	0	0	1083.29	0	0	0	0	0	0	0	0
0.27min : 858.516m/z	0	0	0	0	0	0	0	0	2053.52	0	0	0	0	0	0	0	0
0.27min : 448.352m/z	0	0	0	0	0	0	0	0	2709.27	0	0	0	0	0	0	0	0
0.27min : 765.515m/z	0	0	0	0	0	0	0	0	2710.39	0	0	0	0	0	0	0	0
0.27min : 756.577m/z	0	2019.34	0	0	0	0	0	0	0	0	0	0	0	0	0	0	0
0.27min : 843.136m/z	0	2586.03	0	0	0	0	0	0	3008.29	0	0	0	0	0	0	0	0
0.27min : 983.482m/z	0	0	0	0	0	2595.45	0	0	0	0	0	0	0	0	0	0	0
0.27min : 764.578m/z	0	0	0	0	0	1757.71	0	0	0	0	0	0	0	0	0	0	0
0.27min : 936.283m/z	0	0	0	0	0	0	0	0	1771.1	1626.71	0	0	0	0	0	0	0
0.27min : 556.870m/z	0	0	0	0	0	1699.89	0	0	2289.93	0	2231.85	0	0	0	0	0	0
0.27min : 591.488m/z	0	0	0	0	0	4087.99	0	0	0	0	0	0	0	0	0	0	0
0.27min : 755.512m/z	0	0	0	0	0	1871.36	0	0	0	0	0	0	0	0	0	0	0
0.27min : 428.237m/z	0	0	0	0	0	1609.48	0	0	0	0	0	0	0	0	0	0	0
0.27min : 633.164m/z	0	0	0	0	0	1310.27	0	0	0	0	0	0	0	0	0	0	0
0.27min : 977.832m/z	0	0	0	0	0	0	0	0	0	0	1831.97	0	0	0	0	0	0
0.27min : 870.178m/z	0	1852.36	0	0	0	0	0	0	0	0	0	0	0	0	0	0	0
0.27min : 742.536m/z	0	0	0	0	0	0	0	0	0	2514.38	0	0	0	0	0	0	0
0.27min : 310.233m/z	0	5512.34	0	0	0	6467.28	0	0	0	0	0	0	0	0	0	0	0
0.27min : 876.185m/z	0	0	0	0	0	0	0	0	2292.38	0	0	0	0	0	0	0	0
0.27min : 989.141m/z	0	0	0	0	0	0	0	0	4506.41	0	0	0	0	0	0	0	0
0.27min : 807.509m/z	0	0	0	0	0	0	0	0	2521.11	0	0	0	0	0	0	0	0
0.27min : 680.513m/z	0	0	0	0	0	0	0	0	1271.04	0	0	0	0	0	0	0	0
0.27min : 937.497m/z	0	2104.55	0	0	0	0	0	0	1800.19	2504.18	0	0	0	0	0	0	0
0.27min : 530.480m/z	0	1496	0	0	0	0	0	0	0	0	0	0	0	0	0	0	0
0.27min : 585.379m/z	0	1492.73	0	0	0	0	0	0	0	0	0	0	0	0	0	0	0
0.27min : 780.185m/z	0	0	0	0	0	1705.59	0	0	0	0	0	0	0	0	0	0	0
0.27min : 896.458m/z	0	0	0	0	0	0	0	0	0	2134.78	0	0	0	0	0	0	0
0.27min : 726.183m/z	0	0	0	0	0	0	0	0	0	0	2885.24	0	0	0	0	0	0
0.28min : 994.466m/z	0	0	0	0	0	2001.68	0	0	1998.04	0	0	0	0	0	0	0	0
0.28min : 971.479m/z	0	0	0	0	0	2837.19	0	0	0	0	0	0	0	0	0	0	0
0.28min : 752.498m/z	0	1241.4	0	0	0	1462.12	0	0	0	0	0	0	0	0	0	0	0
0.28min : 744.340m/z	0	0	0	0	0	0	0	0	1634.11	0	0	0	0	0	0	0	0
0.28min : 934.477m/z	0	0	0	0	0	0	0	0	2680.5	0	0	0	0	0	0	0	0
0.28min : 737.354m/z	0	24302.8	0	0	0	22366.8	0	0	0	0	0	0	0	0	0	0	0
0.28min : 488.875m/z	0	1970.52	0	0	0	0	0	0	2242.65	0	0	0	0	0	0	0	0
0.28min : 613.356m/z	0	0	0	0	0	0	0	0	0	1816.61	0	0	0	0	0	0	0
0.28min : 982.275m/z	0	0	0	0	0	0	0	0	2028.87	0	2809.39	0	0	0	0	0	0
0.28min : 853.230m/z	0	1907.49	0	0	0	4137.63	0	0	0	0	0	0	0	0	0	0	0
0.28min : 882.459m/z	0	0	0	0	0	1854.71	0	0	0	0	0	0	0	0	0	0	0
0.28min : 457.156m/z	0	5161.25	0	0	0	5423.72	0	0	6848.12	7342.45	6629.45	0	0	0	0	0	0
0.28min : 674.860m/z	0	0	0	0	0	0	0	0	0	0	3687.93	0	0	0	0	0	0
0.28min : 820.497m/z	0	0	0	0	0	3328.43	0	0	2863.43	2873.59	0	0	0	0	0	0	0
0.28min : 919.475m/z	0	1964.51	0	0	0	0	0	0	0	0	0	0	0	0	0	0	0
0.28min : 281.151m/z	0	0	0	0	0	1751.83	0	0	0	0	1078.46	0	0	0	0	0	0
0.28min : 676.363m/z	0	1365.47	0	0	0	0	0	0	0	0	0	0	0	0	0	0	0
0.28min : 501.385m/z	0	0	0	0	0	0	0	0	3152.68	4238.93	4847.88	0	0	0	0	0	0
0.28min : 820.177m/z	0	0	0	0	0	0	0	0	0	1881.7	1952.86	0	0	0	0	0	0
0.28min : 892.486m/z	0	0	0	0	0	0	0	0	1591.34	1761.3	0	0	0	0	0	0	0
0.28min : 846.299m/z	0	1894.49	0	0	0	0	0	0	0	1438.83	2307.71	0	0	0	0	0	0
0.28min : 920.503m/z	0	0	0	0	0	2821.71	0	0	0	0	0	0	0	0	0	0	0
0.28min : 737.166m/z	0	0	0	0	0	1442.59	0	0	0	0	0	0	0	0	0	0	0
0.28min : 796.335m/z	0	2893.49	0	0	0	0	0	0	3552.07	0	3572.9	0	0	0	0	0	0
0.28min : 865.545m/z	0	0	0	0	0	0	0	0	0	2685.83	0	0	0	0	0	0	0
0.28min : 632.829m/z	0	139674	0	0	0	0	0	0	0	0	0	0	0	0	0	0	0
0.28min : 663.857m/z	0	0	0	0	0	2283.3	0	0	0	0	3523.81	0	0	0	0	0	0
0.28min : 881.510m/z	0	0	0	0	0	0	0	0	0	0	2527.96	0	0	0	0	0	0
0.28min : 466.891m/z	0	0	0	0	0	0	0	0	5083.22	5696.09	0	0	0	0	0	0	0
0.28min : 774.491m/z	0	3867.13	0	0	0	2291.94	0	0	2447.12	2657.25	2930.3	0	0	0	0	0	0
0.28min : 825.171m/z	0	1436.04	0	0	0	0	0	0	1143.47	0	0	0	0	0	0	0	0
0.28min : 926.161m/z	0	0	0	0	0	0	0	0	2281.7	8973.81	0	0	0	0	0	0	0
0.28min : 544.910m/z	0	0	0	0	0	956.963	0	0	0	1253.74	0	0	0	0	0	0	0
0.28min : 698.357m/z	0	0	0	0	0	0	0	0	0	0	1519.71	0	0	0	0	0	0
0.28min : 630.874m/z	0	0	0	0	0	1715.39	0	0	0	0	0	0	0	0	0	0	0
0.28min : 801.195m/z	0	0	0	0	0	0	0	0	2392.71	0	0	0	0	0	0	0	0
0.28min : 498.381m/z	0	0	0	0	0	0	0	0	2834.66	0	0	0	0	0	0	0	0
0.28min : 294.937m/z	0	61689.3	0	0	0	59907.2	0	0	0	64903	72025.1	0	0	0	0	0	0
0.28min : 446.885m/z	0	0	0	0	0	1690.33	0	0	0	1970.38	0	0	0	0	0	0	0
0.28min : 847.511m/z	0	0	0	0	0	2344.02	0	0	0	0	2875.45	0	0	0	0	0	0
0.28min : 578.902m/z	0	0	0	0	0	0	0	0	0	0	2045.59	0	0	0	0	0	0
0.28min : 977.526m/z	0	0	0	0	0	0	0	0	0	4438.96	0	0	0	0	0	0	0
0.28min : 276.932m/z	0	0	0	0	0	1958.46	0	0	0	2548.64	0	0	0	0	0	0	0
0.28min : 932.777m/z	0	0	0	0	0	4956.85	0	0	0	0	5625.1	0	0	0	0	0	0
0.28min : 158.963m/z	0	0	0	0	0	0	0	0	0	139140	162869	0	0	0	0	0	0
0.28min : 348.190m/z	0	0	0	0	0	0	0	0	1382.61	0	0	0	0	0	0	0	0
0.28min : 554.907m/z	0	0	0	0	0	0	0	0	0	0	1671.44	0	0	0	0	0	0
0.28min : 560.836m/z	0	0	0	0	0	0	0	0	0	0	2054.48	0	0	0	0	0	0
0.28min : 855.478m/z	0	0	0	0	0	11460.9	0	0	1887.61	1822.52	14592.7	0	0	0	0	0	0
0.28min : 680.882m/z	0	0	0	0	0	1804.42	0	0	0	0	2213.49	0	0	0	0	0	0
0.28min : 853.511m/z	0	0	0	0	0	0	0	0	0	0	3046.77	0	0	0	0	0	0
0.28min : 595.380m/z	0	1795.58	0	0	0	0	0	0	0	0	0	0	0	0	0	0	0
0.28min : 824.181m/z	0	0	0	0	0	1479.52	0	0	0	1804.1	1854.98	0	0	0	0	0	0
0.28min : 850.452m/z	0	0	0	0	0	0	0	0	0	0	2155.96	0	0	0	0	0	0
0.28min : 882.830m/z	0	0	0	0	0	0	0	0	0	0	2576.91	0	0	0	0	0	0
0.28min : 712.524m/z	0	1085.82	0	0	0	0	0	0	0	0	0	0	0	0	0	0	0
0.28min : 842.479m/z	0	0	0	0	0	0	0	0	3444.31	0	3829.86	0	0	0	0	0	0
0.28min : 893.152m/z	0	1314.67	0	0	0	0	0	0	0	0	0	0	0	0	0	0	0
0.28min : 987.483m/z	0	3039.79	0	0	0	0	0	0	0	0	0	0	0	0	0	0	0
0.28min : 761.577m/z	0	2604.09	0	0	0	0	0	0	0	0	0	0	0	0	0	0	0
0.28min : 764.843m/z	0	4171.87	0	0	0	0	0	0	0	0	0	0	0	0	0	0	0
0.28min : 615.502m/z	0	3448.08	0	0	0	0	0	0	0	0	0	0	0	0	0	0	0
0.28min : 490.402m/z	0	1636.78	0	0	0	0	0	0	0	0	0	0	0	0	0	0	0
0.28min : 797.486m/z	0	1654.59	0	0	0	0	0	0	0	0	0	0	0	0	0	0	0
0.28min : 913.823m/z	0	0	0	0	0	4192.93	0	0	0	0	0	0	0	0	0	0	0
0.28min : 828.490m/z	0	0	0	0	0	0	0	0	0	2557.24	0	0	0	0	0	0	0
0.28min : 960.163m/z	0	0	0	0	0	1877.93	0	0	2026.81	1710.28	0	0	0	0	0	0	0
0.28min : 855.164m/z	0	0	0	0	0	0	0	0	0	5059.39	0	0	0	0	0	0	0
0.28min : 679.475m/z	0	0	0	0	0	1465.98	0	0	0	0	1336.13	0	0	0	0	0	0
0.28min : 965.282m/z	0	0	0	0	0	0	0	0	0	3887.9	0	0	0	0	0	0	0
0.28min : 533.392m/z	0	0	0	0	0	6554.35	0	0	5916.01	5002.49	6546.26	0	0	0	0	0	0
0.28min : 972.146m/z	0	0	0	0	0	0	0	0	2291.99	0	0	0	0	0	0	0	0
0.28min : 868.567m/z	0	0	0	0	0	0	0	0	2314.6	0	0	0	0	0	0	0	0
0.28min : 835.826m/z	0	0	0	0	0	0	0	0	2807.53	0	0	0	0	0	0	0	0
0.28min : 226.950m/z	0	0	0	0	0	0	0	0	765602	750272	861988	0	0	0	0	0	0
0.28min : 833.490m/z	0	5295.25	0	0	0	5304.99	0	0	0	6908.35	6665.92	0	0	0	0	0	0
0.28min : 776.833m/z	0	0	0	0	0	3220.57	0	0	0	0	3881.25	0	0	0	0	0	0
0.28min : 595.866m/z	0	2428.18	0	0	0	1955.28	0	0	0	0	0	0	0	0	0	0	0
0.28min : 782.171m/z	0	0	0	0	0	0	0	0	0	0	2138.84	0	0	0	0	0	0
0.28min : 474.875m/z	0	0	0	0	0	122394	0	0	142620	0	0	0	0	0	0	0	0
0.28min : 986.812m/z	0	0	0	0	0	0	0	0	0	8167.66	0	0	0	0	0	0	0
0.28min : 889.144m/z	0	0	0	0	0	0	0	0	2509.88	0	0	0	0	0	0	0	0
0.28min : 890.803m/z	0	0	0	0	0	12393.4	0	0	0	0	0	0	0	0	0	0	0
0.28min : 498.899m/z	0	196149	0	0	0	182510	0	0	196005	194563	221723	0	0	0	0	0	0
0.28min : 711.362m/z	0	0	0	0	0	1268.71	0	0	0	0	0	0	0	0	0	0	0
0.28min : 865.209m/z	0	3366.9	0	0	0	0	0	0	0	0	0	0	0	0	0	0	0
0.28min : 289.145m/z	0	0	0	0	0	0	0	0	639.356	0	0	0	0	0	0	0	0
0.28min : 949.480m/z	0	0	0	0	0	1984.29	0	0	0	2063.33	0	0	0	0	0	0	0
0.28min : 994.154m/z	0	2208.7	0	0	0	0	0	0	2030.92	0	10263.6	0	0	0	0	0	0
0.28min : 880.303m/z	0	0	0	0	0	0	0	0	0	1738.68	1705.66	0	0	0	0	0	0
0.28min : 844.160m/z	0	0	0	0	0	3107.96	0	0	0	3848.96	4642.35	0	0	0	0	0	0
0.28min : 926.466m/z	0	1775.73	0	0	0	0	0	0	0	0	0	0	0	0	0	0	0
0.28min : 701.381m/z	0	0	0	0	0	1798.62	0	0	0	0	0	0	0	0	0	0	0
0.28min : 896.147m/z	0	3232.82	0	0	0	0	0	0	0	3587.87	0	0	0	0	0	0	0
0.28min : 493.893m/z	0	814.498	0	0	0	0	0	0	0	0	0	0	0	0	0	0	0
0.28min : 888.480m/z	0	0	0	0	0	0	0	0	3402	3195.89	0	0	0	0	0	0	0
0.28min : 635.375m/z	0	20089.8	0	0	0	21295.3	0	0	22109.9	20992.6	26241.3	0	0	0	0	0	0
0.28min : 242.924m/z	0	4762.88	0	0	0	3634.01	0	0	3796.55	4145.44	4327.46	0	0	0	0	0	0
0.28min : 918.535m/z	0	0	0	0	0	0	0	0	0	0	2542.63	0	0	0	0	0	0
0.29min : 634.873m/z	0	0	0	0	0	202777	0	0	215775	213081	252854	0	0	0	0	0	0
0.29min : 601.381m/z	0	0	0	0	0	17614.6	0	0	0	18578.3	0	0	0	0	0	0	0
0.29min : 703.363m/z	0	0	0	0	0	21740.2	0	0	23540.2	24623.5	0	0	0	0	0	0	0
0.29min : 914.511m/z	0	0	0	0	0	0	0	0	0	2647.04	0	0	0	0	0	0	0
0.29min : 591.881m/z	0	1471.09	0	0	0	0	0	0	0	0	0	0	0	0	0	0	0
0.29min : 832.179m/z	0	0	0	0	0	0	0	0	0	5047.15	5936.91	0	0	0	0	0	0
0.29min : 805.346m/z	0	0	0	0	0	20450.2	0	0	0	0	25389.7	0	0	0	0	0	0
0.29min : 884.826m/z	0	0	0	0	0	0	0	0	0	13088.3	0	0	0	0	0	0	0
0.29min : 430.912m/z	0	291442	0	0	0	281086	0	0	302562	0	336071	0	0	0	0	0	0
0.29min : 378.898m/z	0	0	0	0	0	1854.69	0	0	1547.11	2071.5	2014.03	0	0	0	0	0	0
0.29min : 642.353m/z	0	1664.16	0	0	0	0	0	0	0	0	0	0	0	0	0	0	0
0.29min : 821.507m/z	0	0	0	0	0	0	0	0	0	0	3276.79	0	0	0	0	0	0
0.29min : 566.886m/z	0	0	0	0	0	205467	0	0	213706	208027	232400	0	0	0	0	0	0
0.29min : 741.531m/z	0	0	0	0	0	0	0	0	3196.44	0	0	0	0	0	0	0	0
0.29min : 567.387m/z	0	0	0	0	0	10739.6	0	0	11840.2	11838.2	13378.8	0	0	0	0	0	0
0.29min : 669.368m/z	0	20128.5	0	0	0	22318.4	0	0	23789.4	23349.9	26495.9	0	0	0	0	0	0
0.29min : 760.163m/z	0	0	0	0	0	0	0	0	0	0	3335.52	0	0	0	0	0	0
0.29min : 559.872m/z	0	0	0	0	0	1988.17	0	0	0	0	0	0	0	0	0	0	0
0.29min : 830.331m/z	0	0	0	0	0	2545.15	0	0	0	0	3976.69	0	0	0	0	0	0
0.29min : 766.836m/z	0	0	0	0	0	0	0	0	0	0	3646.4	0	0	0	0	0	0
0.29min : 892.767m/z	0	1736.81	0	0	0	0	0	0	1816.66	0	0	0	0	0	0	0	0
0.29min : 899.524m/z	0	0	0	0	0	4786.68	0	0	0	0	0	0	0	0	0	0	0
0.29min : 600.879m/z	0	84530.7	0	0	0	75399.2	0	0	0	83507.3	92973.4	0	0	0	0	0	0
0.29min : 771.349m/z	0	20681.1	0	0	0	21834.7	0	0	0	0	0	0	0	0	0	0	0
0.29min : 700.359m/z	0	1865.16	0	0	0	0	0	0	0	0	0	0	0	0	0	0	0
0.29min : 992.795m/z	0	0	0	0	0	0	0	0	14872.2	0	0	0	0	0	0	0	0
0.29min : 799.263m/z	0	1557.54	0	0	0	0	0	0	0	0	0	0	0	0	0	0	0
0.29min : 858.153m/z	0	0	0	0	0	7797.92	0	0	0	0	0	0	0	0	0	0	0
0.29min : 668.866m/z	0	96759	0	0	0	93107.1	0	0	0	0	104155	0	0	0	0	0	0
0.29min : 965.812m/z	0	0	0	0	0	0	0	0	13628.6	0	0	0	0	0	0	0	0
0.29min : 968.129m/z	0	6065.35	0	0	0	0	0	0	0	0	0	0	0	0	0	0	0
0.29min : 766.517m/z	0	0	0	0	0	1944.26	0	0	0	0	0	0	0	0	0	0	0
0.29min : 763.555m/z	0	0	0	0	0	0	0	0	0	1280.78	0	0	0	0	0	0	0
0.29min : 770.848m/z	0	0	0	0	0	146494	0	0	0	0	0	0	0	0	0	0	0
0.29min : 526.907m/z	0	0	0	0	0	0	0	0	1185.91	0	0	0	0	0	0	0	0
0.29min : 787.507m/z	0	6018.6	0	0	0	7600.64	0	0	8466.98	7390.09	10442.2	0	0	0	0	0	0
0.29min : 412.907m/z	0	4665.08	0	0	0	4747.57	0	0	4549.01	4700.16	5825.9	0	0	0	0	0	0
0.29min : 964.473m/z	0	4596.94	0	0	0	2163.42	0	0	0	0	0	0	0	0	0	0	0
0.29min : 702.861m/z	0	0	0	0	0	183013	0	0	190851	192526	0	0	0	0	0	0	0
0.29min : 923.817m/z	0	0	0	0	0	14684.9	0	0	16166.8	0	0	0	0	0	0	0	0
0.29min : 717.549m/z	0	0	0	0	0	0	0	0	2355.7	0	0	0	0	0	0	0	0
0.29min : 901.490m/z	0	4856.04	0	0	0	0	0	0	0	4698.14	0	0	0	0	0	0	0
0.29min : 480.894m/z	0	4252.61	0	0	0	5189.03	0	0	6029.03	6802.02	6743.21	0	0	0	0	0	0
0.29min : 935.807m/z	0	0	0	0	0	0	0	0	0	0	0	0	0	0	0	0	0
0.29min : 285.133m/z	0	0	0	0	0	0	0	0	0	0	1318.14	0	0	0	0	0	0
0.29min : 778.325m/z	0	0	0	0	0	0	0	0	0	0	1804	0	0	0	0	0	0
0.29min : 851.177m/z	0	0	0	0	0	0	0	0	0	0	4737.27	0	0	0	0	0	0
0.29min : 760.835m/z	0	0	0	0	0	8495.06	0	0	9005.53	8398.27	0	0	0	0	0	0	0
0.29min : 973.111m/z	0	2125.03	0	0	0	2492.94	0	0	0	0	0	0	0	0	0	0	0
0.29min : 912.151m/z	0	0	0	0	0	3218.18	0	0	0	3212.23	3673.23	0	0	0	0	0	0
0.29min : 975.305m/z	0	0	0	0	0	17276.5	0	0	0	0	24251.7	0	0	0	0	0	0
0.29min : 829.832m/z	0	0	0	0	0	10050.3	0	0	0	0	14460.5	0	0	0	0	0	0
0.29min : 838.835m/z	0	139855	0	0	0	138039	0	0	142989	141532	166970	0	0	0	0	0	0
0.29min : 866.491m/z	0	0	0	0	0	0	0	0	2230.32	0	0	0	0	0	0	0	0
0.29min : 988.472m/z	0	0	0	0	0	2175.76	0	0	0	0	0	0	0	0	0	0	0
0.29min : 736.853m/z	0	95415.1	0	0	0	79207.3	0	0	0	0	0	0	0	0	0	0	0
0.29min : 940.816m/z	0	58928.4	0	0	0	55715	0	0	0	60755.6	63091.2	0	0	0	0	0	0
0.29min : 768.163m/z	0	0	0	0	0	1316.89	0	0	0	0	0	0	0	0	0	0	0
0.29min : 804.841m/z	0	0	0	0	0	70604.7	0	0	0	0	89946.8	0	0	0	0	0	0
0.29min : 974.810m/z	0	0	0	0	0	81810.6	0	0	0	85280.9	97192.8	0	0	0	0	0	0
0.29min : 872.830m/z	0	0	0	0	0	0	0	0	65585.7	0	0	0	0	0	0	0	0
0.29min : 930.152m/z	0	8985.27	0	0	0	8271.79	0	0	11295.5	0	9490.23	0	0	0	0	0	0
0.29min : 532.892m/z	0	0	0	0	0	24805.6	0	0	24901.7	25058.8	29585.9	0	0	0	0	0	0
0.29min : 725.527m/z	0	0	0	0	0	6678.12	0	0	0	0	9311.6	0	0	0	0	0	0
0.29min : 941.318m/z	0	19334	0	0	0	19374.9	0	0	0	20127.3	22103.1	0	0	0	0	0	0
0.29min : 620.904m/z	0	0	0	0	0	0	0	0	0	2191.9	0	0	0	0	0	0	0
0.29min : 906.823m/z	0	100825	0	0	0	99539.6	0	0	110299	110665	122610	0	0	0	0	0	0
0.29min : 718.508m/z	0	0	0	0	0	0	0	0	0	3040.94	3191.15	0	0	0	0	0	0
0.29min : 856.812m/z	0	0	0	0	0	0	0	0	15972	0	0	0	0	0	0	0	0
0.29min : 944.473m/z	0	6632.27	0	0	0	7192.59	0	0	0	6704.35	8481.47	0	0	0	0	0	0
0.29min : 676.876m/z	0	0	0	0	0	0	0	0	0	2663.31	0	0	0	0	0	0	0
0.29min : 789.444m/z	0	0	0	0	0	0	0	0	2259.73	0	0	0	0	0	0	0	0
0.29min : 765.182m/z	0	0	0	0	0	0	0	0	2478.01	0	0	0	0	0	0	0	0
0.29min : 932.312m/z	0	0	0	0	0	3879.62	0	0	5295.19	4247.11	0	0	0	0	0	0	0
0.29min : 747.520m/z	0	0	0	0	0	0	0	0	6186.52	7288.04	0	0	0	0	0	0	0
0.29min : 816.172m/z	0	21177.4	0	0	0	0	0	0	0	28097.1	0	0	0	0	0	0	0
0.29min : 873.332m/z	0	19714	0	0	0	0	0	0	20331.9	0	0	0	0	0	0	0	0
0.29min : 810.843m/z	0	0	0	0	0	0	0	0	0	11139.2	0	0	0	0	0	0	0
0.29min : 810.502m/z	0	0	0	0	0	0	0	0	0	5087.97	0	0	0	0	0	0	0
0.29min : 864.323m/z	0	3494.33	0	0	0	3759.71	0	0	4275.63	3836.87	4353.57	0	0	0	0	0	0
0.29min : 855.825m/z	0	0	0	0	0	0	0	0	0	14441.4	0	0	0	0	0	0	0
0.29min : 362.925m/z	0	0	26509.7	0	0	221403	0	0	222691	223252	258721	0	0	0	0	0	0
0.29min : 816.506m/z	0	13404.6	0	0	0	0	0	0	0	11435.2	0	0	0	0	0	0	0
0.29min : 910.466m/z	0	0	0	0	0	4036.27	0	0	5064.96	4700.18	5146.45	0	0	0	0	0	0
0.29min : 499.209m/z	0	1668.2	0	0	0	0	0	0	2093.37	0	2478.22	0	0	0	0	0	0
0.29min : 997.471m/z	0	0	0	0	0	24708.9	0	0	25894.3	27941.9	0	0	0	0	0	0	0
0.29min : 862.165m/z	0	9346.89	0	0	0	0	0	0	10528.7	9549.37	10772.6	0	0	0	0	0	0
0.29min : 841.327m/z	0	0	0	0	0	4593.27	0	0	3977.55	4498.13	0	0	0	0	0	0	0
0.29min : 719.520m/z	0	4827.75	0	0	0	3382.2	0	0	0	0	0	0	0	0	0	0	0
0.29min : 748.183m/z	0	0	0	0	0	0	0	0	15188.8	13210.8	0	0	0	0	0	0	0
0.29min : 929.484m/z	0	30174.1	0	0	0	27888.5	0	0	31273.8	30666.5	35180.7	0	0	0	0	0	0
0.29min : 715.864m/z	0	0	0	0	0	2159.56	0	0	0	0	0	0	0	0	0	0	0
0.29min : 860.844m/z	0	0	0	0	0	0	0	0	0	0	18669.7	0	0	0	0	0	0
0.29min : 967.485m/z	0	0	0	0	0	0	0	0	5217.07	4808.34	0	0	0	0	0	0	0
0.29min : 952.819m/z	0	0	0	0	0	0	0	0	0	0	14328.3	0	0	0	0	0	0
0.29min : 743.851m/z	0	0	0	0	0	0	0	0	0	4402.2	0	0	0	0	0	0	0
0.29min : 884.493m/z	0	0	0	0	0	0	0	0	15231.9	0	0	0	0	0	0	0	0
0.29min : 754.830m/z	0	6792.8	0	0	0	0	0	0	0	0	0	0	0	0	0	0	0
0.29min : 861.497m/z	0	27185.3	0	0	0	32470.1	0	0	30505.1	35860.7	34742.9	0	0	0	0	0	0
0.29min : 767.505m/z	0	1974.22	0	0	0	0	0	0	0	0	0	0	0	0	0	0	0
0.29min : 924.802m/z	0	0	0	0	0	0	0	0	0	17194.6	0	0	0	0	0	0	0
0.29min : 998.137m/z	0	9923.65	0	0	0	8610.21	0	0	9063.12	0	0	0	0	0	0	0	0
0.29min : 990.153m/z	0	4968.08	0	0	0	2026.85	0	0	0	0	0	0	0	0	0	0	0
0.29min : 946.147m/z	0	0	0	0	0	12631	0	0	0	12598.5	15038	0	0	0	0	0	0
0.29min : 952.147m/z	0	27413	0	0	0	28662.1	0	0	0	27344	0	0	0	0	0	0	0
0.29min : 882.155m/z	0	1761.1	0	0	0	0	0	0	0	0	0	0	0	0	0	0	0
0.29min : 979.107m/z	0	0	0	0	0	3736.49	0	0	0	0	0	0	0	0	0	0	0
0.29min : 989.477m/z	0	0	0	0	0	0	0	0	0	2227.27	2858.32	0	0	0	0	0	0
0.29min : 640.855m/z	0	0	0	0	0	0	0	0	0	2491.74	0	0	0	0	0	0	0
0.29min : 876.485m/z	0	6274.65	0	0	0	0	0	0	7681.75	0	0	0	0	0	0	0	0
0.29min : 787.194m/z	0	0	0	0	0	2839.12	0	0	0	0	0	0	0	0	0	0	0
0.29min : 869.514m/z	0	1643.51	0	0	0	0	0	0	0	1791.27	0	0	0	0	0	0	0
0.29min : 952.480m/z	0	13104	0	0	0	14025.4	0	0	0	16680.3	0	0	0	0	0	0	0
0.30min : 991.470m/z	0	24399.6	0	0	0	12611.7	0	0	0	13041.3	28108.6	0	0	0	0	0	0
0.30min : 793.508m/z	0	22748.7	0	0	0	0	0	0	0	0	29902.4	0	0	0	0	0	0
0.30min : 907.161m/z	0	14469	0	0	0	0	0	0	17328.6	14994.3	17643.9	0	0	0	0	0	0
0.30min : 878.159m/z	0	9600.91	0	0	0	0	0	0	12693	0	0	0	0	0	0	0	0
0.30min : 839.172m/z	0	12171.3	0	0	0	14087.1	0	0	15521.8	13981.7	16875.9	0	0	0	0	0	0
0.30min : 884.159m/z	0	26497.7	0	0	0	0	0	0	32945	0	0	0	0	0	0	0	0
0.30min : 900.532m/z	0	0	0	0	0	0	0	0	0	0	5731.34	0	0	0	0	0	0
0.30min : 771.182m/z	0	8396.69	0	0	0	7962.06	0	0	8423.18	9757.55	8620.87	0	0	0	0	0	0
0.30min : 646.888m/z	0	0	0	0	0	4187.11	0	0	4768.95	1632.71	2141.2	0	0	0	0	0	0
0.30min : 983.182m/z	0	0	0	0	0	0	0	0	2012.43	0	0	0	0	0	0	0	0
0.30min : 850.825m/z	0	12978	0	0	0	13406.2	0	0	0	0	6290.24	0	0	0	0	0	0
0.30min : 980.138m/z	0	3718.16	0	0	0	0	0	0	3251.32	4126.67	4522.42	0	0	0	0	0	0
0.30min : 500.379m/z	0	0	0	0	0	3459.95	0	0	0	0	0	0	0	0	0	0	0
0.30min : 969.144m/z	0	0	0	0	0	7185.16	0	0	7911.98	14190.1	8340.08	0	0	0	0	0	0
0.30min : 833.167m/z	0	4207.12	0	0	0	6086.33	0	0	0	0	0	0	0	0	0	0	0
0.30min : 819.533m/z	0	3287.11	0	0	0	0	0	0	0	0	0	0	0	0	0	0	0
0.30min : 810.171m/z	0	7052.4	0	0	0	0	0	0	0	9300.37	10518.1	0	0	0	0	0	0
0.30min : 694.364m/z	0	0	0	0	0	0	0	0	1872.65	0	0	0	0	0	0	0	0
0.30min : 794.178m/z	0	0	0	0	0	0	0	0	0	0	8242.16	0	0	0	0	0	0
0.30min : 996.810m/z	0	0	0	0	0	0	0	0	0	14790.4	0	0	0	0	0	0	0
0.30min : 764.162m/z	0	0	0	0	0	3131.16	0	0	0	0	0	0	0	0	0	0	0
0.30min : 964.133m/z	0	0	0	0	0	2717.29	0	0	0	3130.63	0	0	0	0	0	0	0
0.30min : 978.472m/z	0	5378.56	0	0	0	3858.32	0	0	0	0	0	0	0	0	0	0	0
0.30min : 762.343m/z	0	1689.61	0	0	0	2386.56	0	0	0	0	0	0	0	0	0	0	0
0.30min : 921.506m/z	0	11482.3	0	0	0	0	0	0	3223.17	13074	13851.1	0	0	0	0	0	0
0.30min : 742.182m/z	0	3372.71	0	0	0	0	0	0	0	0	0	0	0	0	0	0	0
0.30min : 909.308m/z	0	0	0	0	0	3887.36	0	0	0	0	0	0	0	0	0	0	0
0.30min : 816.840m/z	0	0	0	0	0	7794.55	0	0	0	0	0	0	0	0	0	0	0
0.30min : 960.492m/z	0	0	0	0	0	1725.33	0	0	2088.48	1618.42	0	0	0	0	0	0	0
0.30min : 903.484m/z	0	3167	0	0	0	0	0	0	0	0	0	0	0	0	0	0	0
0.30min : 957.469m/z	0	0	0	0	0	3858.31	0	0	0	0	0	0	0	0	0	0	0
0.30min : 871.178m/z	0	0	0	0	0	0	0	0	1239.52	0	0	0	0	0	0	0	0
0.30min : 812.833m/z	0	7875.81	0	0	0	0	0	0	0	0	0	0	0	0	0	0	0
0.30min : 689.837m/z	0	2871.1	0	0	0	0	0	0	0	0	0	0	0	0	0	0	0
0.30min : 837.546m/z	0	1786.08	0	0	0	0	0	0	0	0	0	0	0	0	0	0	0
0.30min : 934.138m/z	0	4702.19	0	0	0	0	0	0	4896.41	4610.38	5171.16	0	0	0	0	0	0
0.30min : 364.285m/z	0	0	0	0	0	0	0	0	0	0	0	0	0	0	0	0	2469.46
0.30min : 728.349m/z	0	0	0	0	0	2183.5	0	0	2518.03	2212.32	0	0	0	0	0	0	0
0.30min : 793.844m/z	0	0	0	0	0	0	0	0	12312.8	0	0	0	0	0	0	0	0
0.30min : 933.491m/z	0	0	0	0	0	0	0	0	0	3426.67	3494.58	0	0	0	0	0	0
0.30min : 923.483m/z	0	0	0	0	0	14597.9	0	0	14428.2	0	0	0	0	0	0	0	0
0.30min : 755.831m/z	0	0	0	0	0	0	0	0	0	0	7448.31	0	0	0	0	0	0
0.30min : 975.156m/z	0	11882.8	0	0	0	15634.6	0	0	15077.1	0	16667.1	0	0	0	0	0	0
0.30min : 919.148m/z	0	0	0	0	0	0	0	0	0	2022.52	3183.81	0	0	0	0	0	0
0.30min : 963.135m/z	0	0	0	0	0	0	0	0	0	0	3812.55	0	0	0	0	0	0
0.30min : 922.148m/z	0	0	0	0	0	0	0	0	4906.69	0	0	0	0	0	0	0	0
0.30min : 590.899m/z	0	0	0	0	0	0	0	0	2104.91	0	2122.28	0	0	0	0	0	0
0.30min : 662.854m/z	0	0	0	0	0	0	0	0	0	3095.41	0	0	0	0	0	0	0
0.30min : 895.147m/z	0	0	0	0	0	3048	0	0	0	0	0	0	0	0	0	0	0
0.30min : 962.824m/z	0	11041.6	0	0	0	0	0	0	0	0	0	0	0	0	0	0	0
0.30min : 270.976m/z	0	7739.34	0	0	0	7007.74	0	0	6073.29	0	0	0	0	0	0	0	0
0.30min : 945.802m/z	0	0	841.373	0	0	0	0	0	0	0	0	0	0	0	0	0	0
0.30min : 828.804m/z	0	8749.55	0	0	0	0	0	0	0	0	0	0	0	0	0	0	0
0.30min : 588.888m/z	0	2086.25	0	0	0	0	0	0	0	2140.09	0	0	0	0	0	0	0
0.30min : 710.350m/z	0	2019.72	0	0	0	0	0	0	0	0	0	0	0	0	0	0	0
0.30min : 656.886m/z	0	4588.1	0	0	0	0	0	0	0	0	0	0	0	0	0	0	0
0.30min : 628.853m/z	0	2762.84	0	0	0	0	0	0	0	0	0	0	0	0	0	0	0
0.30min : 866.156m/z	0	0	0	0	0	3057.67	0	0	3747.34	3494	4642.21	0	0	0	0	0	0
0.30min : 915.488m/z	0	0	0	0	0	3243.34	0	0	3083.37	0	3085.91	0	0	0	0	0	0
0.30min : 892.166m/z	0	0	0	0	0	0	0	0	2374.2	1834.77	1925.6	0	0	0	0	0	0
0.31min : 507.855m/z	0	0	0	0	0	784.844	0	0	0	0	0	0	0	0	0	0	0
0.31min : 901.156m/z	0	0	0	0	0	15226.5	0	0	0	6606.47	8623.91	0	0	0	0	0	0
0.31min : 897.821m/z	0	0	0	0	0	0	0	0	0	0	15676.9	0	0	0	0	0	0
0.31min : 607.861m/z	0	2829.11	0	0	0	0	0	0	2076.25	0	0	0	0	0	0	0	0
0.31min : 893.499m/z	0	1464.37	0	0	0	1962.82	0	0	0	0	0	0	0	0	0	0	0
0.31min : 809.627m/z	0	3726.59	0	0	0	0	0	0	0	0	0	0	0	0	0	0	0
0.31min : 938.167m/z	0	0	0	0	0	2125.48	0	0	2468.76	1875.59	2978.23	0	0	0	0	0	0
0.31min : 573.863m/z	0	0	0	0	0	0	0	0	1640.34	0	0	0	0	0	0	0	0
0.31min : 860.172m/z	0	0	0	0	0	0	0	0	1426.53	0	0	0	0	0	0	0	0
0.31min : 949.138m/z	0	1995.37	0	0	0	0	0	0	0	0	0	0	0	0	0	0	0
0.31min : 828.153m/z	0	0	0	0	0	0	0	0	0	0	3678.13	0	0	0	0	0	0
0.31min : 424.894m/z	0	0	0	0	0	0	0	0	0	0	1889.23	0	0	0	0	0	0
0.31min : 911.110m/z	0	3208.24	0	0	0	0	0	0	3819.3	0	0	0	0	0	0	0	0
0.31min : 499.395m/z	0	3466.46	0	0	0	0	0	0	0	0	0	0	0	0	0	0	0
0.31min : 797.136m/z	0	0	0	0	0	2149.81	0	0	0	0	2414.53	0	0	0	0	0	0
0.31min : 724.874m/z	0	6494.73	0	0	0	6300.74	0	0	0	0	7385.63	0	0	0	0	0	0
0.31min : 755.341m/z	0	0	0	0	0	0	0	0	1652.69	0	2111.94	0	0	0	0	0	0
0.31min : 782.843m/z	0	8940.99	0	0	0	0	0	0	4684.67	0	12674.4	0	0	0	0	0	0
0.31min : 917.797m/z	0	0	0	0	0	3531.51	0	0	0	0	0	0	0	0	0	0	0
0.31min : 692.843m/z	0	5758.46	0	0	0	6084.38	0	0	6341.48	6097.12	7481.09	0	0	0	0	0	0
0.31min : 673.350m/z	0	1719.03	0	0	0	0	0	0	0	0	0	0	0	0	0	0	0
0.31min : 956.206m/z	0	0	0	0	0	0	0	0	0	0	3372.23	0	0	0	0	0	0
0.31min : 956.492m/z	0	0	0	0	0	0	0	0	0	3251.14	0	0	0	0	0	0	0
0.31min : 802.177m/z	0	1485.32	0	0	0	0	0	0	0	2034.77	0	0	0	0	0	0	0
0.31min : 982.505m/z	0	2302.2	0	0	0	0	0	0	0	2512.35	0	0	0	0	0	0	0
0.31min : 908.469m/z	0	4826.23	0	0	0	0	0	0	0	0	0	0	0	0	0	0	0
0.31min : 536.860m/z	0	972.164	0	0	0	0	0	0	0	0	0	0	0	0	0	0	0
0.31min : 837.178m/z	0	1889.67	0	0	0	0	0	0	0	0	0	0	0	0	0	0	0
0.31min : 793.143m/z	0	4397.74	0	0	0	0	0	0	0	0	0	0	0	0	0	0	0
0.31min : 848.154m/z	0	0	0	0	0	0	0	0	0	2011.97	0	0	0	0	0	0	0
0.31min : 687.348m/z	0	1755.24	0	0	0	0	0	0	0	0	0	0	0	0	0	0	0
0.31min : 888.166m/z	0	2174.06	0	0	0	0	0	0	0	2791.95	0	0	0	0	0	0	0
0.32min : 658.884m/z	0	0	0	0	0	0	0	0	4886.47	0	0	0	0	0	0	0	0
0.32min : 542.922m/z	0	0	0	0	0	1614.08	0	0	0	0	2452.08	0	0	0	0	0	0
0.32min : 836.164m/z	0	0	0	0	0	1798.73	0	0	2018.59	0	0	0	0	0	0	0	0
0.32min : 730.857m/z	0	4281.27	0	0	0	0	0	0	2513.98	0	0	0	0	0	0	0	0
0.32min : 572.872m/z	0	0	0	0	0	0	0	0	0	0	1705.69	0	0	0	0	0	0
0.32min : 548.881m/z	0	0	0	0	0	3413.48	0	0	3043.67	3083.67	3704.95	0	0	0	0	0	0
0.32min : 864.149m/z	0	1956.29	0	0	0	0	0	0	0	0	0	0	0	0	0	0	0
0.32min : 973.476m/z	0	0	0	0	0	0	0	0	0	1949.06	0	0	0	0	0	0	0
0.32min : 697.364m/z	0	1400.9	0	0	0	0	0	0	0	0	0	0	0	0	0	0	0
0.32min : 492.883m/z	0	0	0	0	0	1406.41	0	0	0	0	1573.52	0	0	0	0	0	0
0.32min : 950.149m/z	0	0	0	0	0	0	0	0	0	2085.8	0	0	0	0	0	0	0
0.32min : 514.876m/z	0	2683.16	0	0	0	0	0	0	1380.89	2590.73	2640.47	0	0	0	0	0	0
0.32min : 963.466m/z	0	0	0	0	0	0	0	0	0	2406.21	0	0	0	0	0	0	0
0.32min : 268.144m/z	0	1214.7	0	0	0	0	0	0	0	0	0	0	0	0	0	0	0
0.32min : 848.532m/z	0	0	0	0	0	0	0	0	1465.35	0	0	0	0	0	0	0	0
0.33min : 967.106m/z	0	0	0	0	0	0	0	0	0	0	1870.56	0	0	0	0	0	0
0.33min : 918.158m/z	0	0	0	0	0	2183.42	0	0	0	0	0	0	0	0	0	0	0
0.33min : 563.875m/z	0	0	0	0	0	0	0	0	1131.91	0	0	0	0	0	0	0	0
0.33min : 984.140m/z	0	1966.51	0	0	0	1578.16	0	0	0	0	0	0	0	0	0	0	0
0.33min : 827.495m/z	0	0	0	0	0	0	0	0	0	0	2094.8	0	0	0	0	0	0
0.33min : 365.109m/z	0	0	0	0	0	0	0	0	2289.86	0	1860.89	0	0	0	0	0	0
0.33min : 938.494m/z	0	0	0	0	0	0	0	0	0	0	2312.61	0	0	0	0	0	0
0.33min : 606.888m/z	0	0	0	0	0	0	0	0	1514.97	0	2738.41	0	0	0	0	0	0
0.33min : 987.123m/z	0	1743.29	0	0	0	1669.09	0	0	0	0	0	0	0	0	0	0	0
0.33min : 439.869m/z	0	0	0	0	0	0	0	0	0	0	894.826	0	0	0	0	0	0
0.33min : 915.818m/z	0	0	0	0	0	0	0	0	0	2265.4	0	0	0	0	0	0	0
0.33min : 303.901m/z	0	4701.93	0	0	0	0	0	0	0	0	0	0	0	0	0	0	0
0.34min : 843.482m/z	0	3152.98	0	0	0	4011.15	0	0	0	0	0	0	0	0	0	0	0
0.34min : 808.834m/z	0	0	0	0	0	0	0	0	0	1878.11	0	0	0	0	0	0	0
0.34min : 979.802m/z	0	0	0	0	0	0	0	0	4918.33	0	0	0	0	0	0	0	0
0.34min : 732.838m/z	0	0	0	0	0	0	0	0	0	1919.91	0	0	0	0	0	0	0
0.34min : 384.211m/z	0	0	0	0	0	1488.95	0	0	0	0	0	0	0	0	0	0	0
0.34min : 579.875m/z	0	0	0	0	0	1059.83	0	0	0	0	0	0	0	0	0	0	0
0.34min : 798.163m/z	0	0	0	0	0	0	0	0	2369.24	0	0	0	0	0	0	0	0
0.35min : 895.829m/z	0	0	0	0	0	0	0	0	0	0	2571.67	0	0	0	0	0	0
0.35min : 553.858m/z	0	0	0	0	0	0	0	0	1229.24	0	0	0	0	0	0	0	0
0.35min : 675.331m/z	0	1616.34	0	0	0	0	0	0	0	0	0	0	0	0	0	0	0
0.35min : 684.858m/z	0	0	0	0	0	5517.67	0	0	0	0	0	0	0	0	0	0	0
0.35min : 721.325m/z	0	0	0	0	0	0	0	0	1373.11	0	0	0	0	0	0	0	0
0.35min : 559.363m/z	0	625.385	0	0	0	0	0	0	0	0	0	0	0	0	0	0	0
0.35min : 652.845m/z	0	0	0	0	0	0	0	0	4357.84	0	0	0	0	0	0	0	0
0.35min : 913.290m/z	0	2079.11	0	0	0	0	0	0	0	0	0	0	0	0	0	0	0
0.35min : 978.787m/z	0	0	0	0	0	1994.69	0	0	0	0	0	0	0	0	0	0	0
0.35min : 614.863m/z	0	0	0	0	0	4438.54	0	0	0	0	0	0	0	0	0	0	0
0.35min : 842.294m/z	0	1994.92	0	0	0	0	0	0	0	0	0	0	0	0	0	0	0
0.35min : 749.851m/z	0	0	0	0	0	4927.55	0	0	0	0	0	0	0	0	0	0	0
0.35min : 550.868m/z	0	0	0	0	0	0	0	0	0	0	4984.94	0	0	0	0	0	0
0.35min : 686.843m/z	0	0	0	0	0	0	0	0	0	5288.1	5621.21	0	0	0	0	0	0
0.35min : 545.882m/z	0	0	0	0	0	644.368	0	0	0	0	0	0	0	0	0	0	0
0.35min : 742.862m/z	0	0	0	0	0	0	0	0	5202.69	0	0	0	0	0	0	0	0
0.35min : 582.862m/z	0	0	0	0	0	0	0	0	3370.88	4416.36	0	0	0	0	0	0	0
0.36min : 583.864m/z	0	0	0	0	0	3594.85	0	0	0	0	0	0	0	0	0	0	0
0.36min : 709.365m/z	0	0	0	0	0	0	0	0	0	0	934.741	0	0	0	0	0	0
0.36min : 157.082m/z	0	0	0	0	0	8158.75	0	0	0	10761.9	12988.6	0	0	0	0	0	0
0.36min : 714.863m/z	0	0	0	0	0	0	0	0	4296.18	0	0	0	0	0	0	0	0
0.36min : 482.882m/z	0	0	0	0	0	0	0	0	2090.95	2018.43	0	0	0	0	0	0	0
0.36min : 619.352m/z	0	0	0	0	0	1228.98	0	0	0	0	0	0	0	0	0	0	0
0.36min : 779.840m/z	0	0	0	0	0	1595.49	0	0	0	0	0	0	0	0	0	0	0
0.36min : 743.318m/z	0	1193.9	0	0	0	0	0	0	0	0	0	0	0	0	0	0	0
0.36min : 777.304m/z	0	1821.17	0	0	0	0	0	0	0	0	0	0	0	0	0	0	0
0.36min : 340.184m/z	0	0	0	0	0	707.66	0	0	0	0	0	0	0	0	0	0	0
0.37min : 523.866m/z	0	834.802	0	0	0	599.475	0	0	0	0	0	0	0	0	0	0	0
0.37min : 511.875m/z	0	0	0	0	0	1235.83	0	0	0	0	0	0	0	0	0	0	0
0.38min : 607.343m/z	0	1718.46	0	0	0	0	0	0	0	0	0	0	0	0	0	0	0
0.39min : 183.989m/z	0	0	0	0	0	0	0	0	0	0	0	0	0	0	0	0	1950.07
0.39min : 179.986m/z	0	0	0	0	0	0	0	0	0	0	0	0	0	0	0	0	1191.04
0.39min : 235.908m/z	0	2867.06	0	0	0	0	0	0	0	0	0	0	0	0	0	0	0
0.39min : 478.854m/z	0	645.583	0	0	0	0	0	0	0	0	0	0	0	0	0	0	0
0.51min : 181.976m/z	0	5144.89	0	0	0	0	0	0	0	0	0	0	0	0	0	0	0
0.64min : 239.236m/z	0	0	0	0	0	0	0	0	0	0	0	0	0	0	2078.63	0	0
0.73min : 226.949m/z	7437.56	0	0	0	0	0	0	0	0	0	0	0	0	0	0	0	0
0.76min : 301.884m/z	2326.44	0	0	0	0	0	0	0	0	0	0	0	0	0	0	0	0
0.76min : 304.893m/z	16294.8	0	0	0	0	0	0	0	0	0	0	0	0	0	0	0	0
0.77min : 321.916m/z	516.621	0	0	0	0	0	0	0	0	0	0	0	0	0	0	0	0
0.77min : 182.982m/z	16305.5	0	0	0	0	0	0	0	0	0	0	0	0	0	0	0	0
0.77min : 139.966m/z	14504.9	0	0	0	0	0	0	0	0	0	0	0	0	0	0	0	0
0.77min : 177.977m/z	7889.31	0	0	0	0	0	0	0	0	0	0	0	0	0	0	0	0
0.77min : 131.973m/z	6320.97	0	0	0	0	0	0	0	0	0	0	0	0	0	0	0	0
0.77min : 159.967m/z	47740.1	0	0	0	0	0	0	0	0	0	0	0	0	0	0	0	0
0.77min : 157.973m/z	3648	0	0	0	0	0	0	0	0	0	0	0	0	0	0	0	0
0.82min : 111.971m/z	405.538	0	0	0	0	0	0	0	0	0	0	0	0	0	0	0	0
1.20min : 239.229m/z	0	0	0	0	0	0	0	0	0	0	0	0	0	0	0	0	0
1.20min : 204.964m/z	0	0	0	0	0	0	0	0	0	0	0	0	0	0	0	0	0
1.57min : 200.969m/z	448	0	0	0	0	0	0	0	0	0	0	0	0	0	0	0	0
1.67min : 151.033m/z	0	0	0	0	0	0	0	0	0	0	0	0	0	0	0	29116.1	0
1.71min : 169.044m/z	0	0	0	0	0	0	44329.2	0	0	0	0	0	0	0	0	0	0
1.82min : 503.885m/z	0	1725.12	0	0	0	0	0	0	0	0	0	0	0	0	0	0	0
1.84min : 257.998m/z	0	646.123	0	0	0	0	0	0	0	0	0	0	0	0	0	0	0
1.85min : 510.147m/z	0	0	0	0	0	0	0	0	0	0	0	0	0	0	0	0	0
1.87min : 198.122m/z	0	0	0	0	0	0	0	0	0	0	0	0	28722.3	0	0	0	0
1.87min : 421.109m/z	0	0	0	0	0	0	0	0	0	0	0	0	0	0	0	3118.28	0
1.87min : 930.217m/z	0	0	0	0	0	0	0	0	0	0	0	0	0	746.129	0	0	0
1.87min : 711.205m/z	0	0	0	0	0	0	1019.22	0	0	0	0	0	0	0	0	0	0
1.91min : 696.218m/z	0	0	0	0	0	0	0	1483.53	0	0	0	0	3454.6	0	0	0	0
1.91min : 462.167m/z	0	0	0	0	0	0	0	2730	0	0	0	0	0	0	0	0	0
1.91min : 135.063m/z	0	0	0	0	0	0	0	0	0	0	0	0	0	0	0	0	0
1.91min : 652.218m/z	0	0	0	0	0	0	0	0	0	2318.47	0	0	0	0	0	0	0
1.92min : 153.072m/z	0	0	0	0	0	0	0	0	0	0	0	0	0	0	0	0	0
1.92min : 219.027m/z	0	0	0	0	0	0	0	214951	0	85756.8	0	0	0	0	0	0	0
1.92min : 353.080m/z	0	0	0	0	0	1043.02	0	0	0	0	0	1699.55	0	0	0	0	0
1.92min : 868.255m/z	0	0	0	0	0	0	0	0	0	0	1430.88	0	0	0	0	0	0
1.93min : 358.126m/z	0	0	0	2460.26	0	0	0	0	0	0	0	0	0	0	0	0	0
1.93min : 725.192m/z	0	0	0	0	0	0	0	0	0	7349.25	0	0	0	0	0	9555.01	0
1.93min : 563.162m/z	0	0	0	0	0	16965.2	0	33476.7	0	0	0	0	0	0	0	0	0
1.93min : 363.083m/z	0	0	0	0	0	9606.1	0	6591.71	0	0	0	0	0	0	0	0	0
1.94min : 448.165m/z	0	0	0	0	3472.34	0	0	0	0	0	0	0	0	0	0	0	0
1.95min : 543.131m/z	0	0	0	0	0	8420.54	5974.66	0	0	0	10491.2	0	0	0	0	11049.3	0
1.95min : 885.253m/z	0	0	0	0	0	0	1800.81	2874.21	3163.57	0	5366.72	4041.75	0	0	0	3092.9	0
1.95min : 148.059m/z	0	0	0	183683	0	201156	157074	160497	84335.5	0	105457	0	0	0	0	232208	0
1.95min : 147.074m/z	0	0	116381	0	0	0	0	0	0	0	0	0	0	0	0	0	0
1.95min : 282.088m/z	0	0	0	0	0	0	64808.5	0	0	4173.61	0	0	0	0	0	67065.4	0
1.95min : 649.217m/z	0	0	0	0	0	4567.45	0	0	4797.76	2520.52	7353.85	0	0	0	0	3487.62	0
1.96min : 380.105m/z	0	0	20519.3	0	0	0	0	0	0	0	0	0	0	0	0	0	0
1.96min : 104.106m/z	0	0	16695	0	0	0	0	0	0	0	0	0	0	0	0	0	0
1.96min : 118.085m/z	0	0	0	0	0	27482.8	0	0	0	0	0	0	73796	0	0	0	0
1.97min : 246.018m/z	0	822.878	0	0	0	0	0	0	0	0	0	0	0	0	0	0	0
1.98min : 667.217m/z	0	0	0	0	0	1976.3	0	0	0	0	0	0	0	0	0	0	0
1.99min : 867.260m/z	0	0	0	0	0	0	2871.56	0	0	0	0	0	0	0	0	0	0
1.99min : 723.193m/z	0	0	4114.8	0	12526.4	15769.5	10701.8	8712.26	15484.7	21070.3	18936.5	35200.2	50387	16655.2	20104.7	27503.4	0
1.99min : 180.087m/z	0	0	0	0	0	4614.04	0	0	0	0	0	0	0	0	0	0	0
2.00min : 273.080m/z	0	0	0	3578.19	0	0	0	0	0	0	0	0	0	0	0	0	0
2.00min : 505.173m/z	0	0	0	0	0	4055.61	6899.76	0	0	3571.58	0	0	0	0	0	7778.72	0
2.00min : 204.079m/z	0	0	0	0	0	2239.22	0	0	0	0	0	0	5673.8	0	0	0	0
2.00min : 743.220m/z	0	0	0	0	0	13486.3	0	0	0	0	0	0	0	0	0	0	0
2.01min : 381.078m/z	0	0	0	29268.2	35947.5	60161.8	39655.3	37119.4	60064.4	64903.4	63569.5	144486	161073	84072.6	75571.7	113453	85970.7
2.01min : 343.122m/z	0	0	13298.9	16956.6	9943.03	15459.4	0	12612.9	0	10549.4	0	16426.6	13881.6	21347.4	19164.9	27134	0
2.01min : 490.175m/z	0	0	0	0	0	9747.96	22700.5	16652.6	19885.8	33009.6	0	0	0	0	10357.2	0	0
2.02min : 651.218m/z	0	0	0	0	0	0	0	1722.55	0	0	0	0	0	0	0	0	0
2.02min : 314.097m/z	0	0	0	0	0	1676.45	1811.82	0	0	1542.85	2817.2	0	0	0	0	0	0
2.02min : 461.159m/z	0	0	0	0	0	0	0	0	0	2251.11	0	0	0	0	0	0	0
2.03min : 487.165m/z	0	0	19607.4	27783	0	17000	29359.1	17600.8	17789	14678.2	18971.6	14005.8	0	0	0	0	0
2.03min : 264.113m/z	0	0	0	0	0	0	2822.74	0	0	0	0	0	0	0	0	0	0
2.03min : 432.170m/z	0	0	0	12165.7	0	0	20931.2	9345.61	5815.29	0	4495.31	0	0	0	0	14641.1	7431.58
2.03min : 247.076m/z	0	0	0	0	0	0	0	0	3055.35	2502.82	5632.31	0	0	0	0	0	0
2.03min : 163.058m/z	0	0	32304.5	43436.3	27184.8	0	59710.2	32629.5	46320.3	37760.4	49330.1	0	0	52430.2	0	57454.1	48954.9
2.03min : 945.265m/z	0	0	0	0	0	0	0	0	1560.2	0	1279.89	2899.76	0	0	0	1674.74	0
2.03min : 255.111m/z	0	0	0	0	0	0	0	5904.78	0	0	0	0	0	0	0	0	0
2.03min : 271.083m/z	0	0	0	5787.47	0	0	10027.4	4436.54	8769.72	0	0	5873.26	0	0	0	6175.25	0
2.03min : 475.167m/z	0	0	0	0	0	2949.37	0	0	0	0	3367.35	0	0	0	0	0	0
2.04min : 526.160m/z	0	0	0	0	0	0	0	863.198	0	0	0	0	0	0	0	0	0
2.04min : 685.235m/z	0	0	0	0	0	0	0	1592.17	0	0	0	0	0	0	0	0	0
2.04min : 541.153m/z	0	0	0	0	0	0	0	0	949.676	0	0	0	0	0	0	0	0
2.04min : 707.220m/z	0	0	0	4032.23	3489.64	0	0	0	0	0	0	0	0	0	3151.82	0	0
2.04min : 259.082m/z	0	0	0	92977.6	3549.11	4071.24	6088.66	4943.99	0	0	6747.44	0	0	0	0	6479.92	0
2.04min : 289.090m/z	0	0	33162.4	34594.6	24400	35320.3	52387.4	0	40753.8	38323.3	49181.3	41572.9	0	38999.3	0	0	0
2.05min : 441.113m/z	0	0	2825.34	2489.07	0	0	0	2374.34	0	2320.48	0	0	0	0	0	0	0
2.05min : 325.112m/z	0	0	238913	328581	212957	350611	501888	265806	406460	321754	469485	295019	0	389674	287163	423614	369178
2.05min : 447.175m/z	0	0	0	4704.38	0	0	0	2012.9	3925.79	3269.47	0	0	0	0	0	0	0
2.05min : 116.070m/z	0	0	0	0	2703.95	0	0	4475.39	0	0	0	0	0	0	0	0	1767.67
2.06min : 702.265m/z	0	0	0	0	3303.02	1214.56	0	2398.14	1325.72	1049.02	0	1359.19	0	0	0	2139.94	0
2.06min : 307.101m/z	0	0	6352.06	6167.62	0	0	13344.8	5996.19	0	0	0	7881.81	0	0	0	0	0
2.06min : 408.072m/z	0	0	0	0	0	0	0	0	0	0	0	0	0	0	0	17773.6	0
2.06min : 138.052m/z	0	0	0	18211.2	0	0	0	0	0	0	0	0	0	0	0	0	0
2.06min : 488.167m/z	0	0	0	0	0	0	0	0	0	0	0	0	0	0	0	15774.6	0
2.06min : 188.087m/z	0	0	0	0	0	0	0	0	0	0	0	0	5681.97	0	0	0	0
2.06min : 994.330m/z	0	0	0	0	0	0	0	0	0	0	0	0	0	0	0	831.728	0
2.06min : 268.096m/z	0	0	0	0	3928.22	0	0	0	0	0	0	2848.26	0	0	0	0	18596.4
2.06min : 476.163m/z	0	0	4541.59	0	0	0	4244.89	0	2908.5	4124.58	0	0	0	0	6094.05	1708.57	0
2.06min : 145.048m/z	0	0	0	45905.7	0	51083	0	33317	48587.7	0	60464.3	0	37017	51883.1	78723.4	59650.4	0
2.06min : 258.102m/z	0	0	4354.71	0	0	0	0	0	0	0	0	0	0	0	0	0	0
2.06min : 127.038m/z	0	0	39899.2	55243.1	35104.7	52212.5	82915.7	47210.6	53485.5	0	56642.6	46922.6	46861.7	0	0	0	58909
2.07min : 256.083m/z	0	0	0	0	0	0	0	0	7473.37	0	0	0	0	0	0	0	0
2.07min : 882.236m/z	0	0	0	0	0	0	0	0	0	0	0	0	0	0	0	3400.58	0
2.07min : 941.248m/z	0	0	0	0	0	0	0	0	0	0	0	0	0	0	0	1172.3	0
2.08min : 522.199m/z	0	0	921.448	0	0	0	0	1201.03	1434.7	706.149	0	0	0	0	0	0	0
2.08min : 348.066m/z	0	0	0	0	0	0	3985.19	0	0	0	0	0	0	0	0	0	0
2.09min : 265.091m/z	0	0	0	0	0	0	0	0	0	0	0	0	0	0	3213.2	0	0
2.09min : 706.195m/z	0	0	0	0	0	0	0	0	0	4275.67	0	0	0	0	0	0	0
2.09min : 783.216m/z	0	0	2522.55	3985.19	5625.32	3562.46	2883.01	2925.57	0	3014.41	4246.61	8464.17	0	8837.89	13100.3	11833.1	0
2.10min : 337.071m/z	0	0	0	0	0	0	0	2832.44	0	0	0	0	0	0	0	0	0
2.10min : 460.200m/z	0	0	0	0	33577.9	0	0	0	0	0	0	0	24264.3	0	41424.5	0	0
2.10min : 750.187m/z	0	0	0	0	0	0	0	0	0	0	0	0	0	0	2336.87	10431.8	0
2.10min : 130.061m/z	0	0	56056.9	92977.6	28244.3	0	0	0	0	0	0	112441	0	22364.2	0	0	0
2.12min : 172.063m/z	0	0	0	0	0	0	0	0	0	0	1100.98	0	0	0	2624.74	0	0
2.12min : 915.231m/z	0	0	0	0	0	0	0	0	0	0	0	0	0	0	0	3935.91	0
2.12min : 712.213m/z	0	0	0	0	0	0	0	890.905	0	0	0	2223.52	0	0	944.064	0	0
2.12min : 241.154m/z	0	0	18561.7	21604.9	26418.6	0	0	0	0	0	0	8916.44	0	0	0	0	0
2.12min : 603.160m/z	0	0	0	0	0	0	0	0	0	0	0	0	0	0	0	2464.17	0
2.12min : 471.173m/z	0	0	0	0	0	0	0	0	0	0	0	0	0	0	0	2120.2	0
2.14min : 162.056m/z	0	0	0	0	0	0	0	0	0	0	0	38990.3	23995.6	0	0	0	0
2.14min : 360.149m/z	0	0	3419.43	0	9454.76	0	0	4823.51	0	0	0	0	7721.65	0	0	4241.69	0
2.14min : 871.261m/z	0	0	0	0	0	0	0	0	0	0	0	8594.04	0	0	0	9710.07	16562.8
2.15min : 502.155m/z	0	0	0	0	0	5709.86	0	0	3441.04	0	0	15018.3	28015.4	12194.7	6678.3	15489.9	20734.7
2.15min : 261.037m/z	0	0	0	0	2542.54	0	6132.98	0	0	0	0	0	16551.1	0	0	0	0
2.15min : 293.096m/z	0	0	0	0	0	0	0	0	0	0	0	0	0	0	0	0	10548.9
2.16min : 588.056m/z	0	0	0	0	0	0	0	0	0	918.361	0	0	0	0	0	0	0
2.16min : 229.154m/z	0	0	36086.2	52945.7	34465.7	0	0	15580.4	0	0	0	17803.2	0	0	0	0	0
2.16min : 711.179m/z	0	0	0	0	0	0	0	0	0	0	0	0	0	0	0	2548.75	0
2.17min : 636.113m/z	0	0	0	0	0	1066.23	0	0	1414.24	0	0	0	0	0	0	0	0
2.17min : 465.117m/z	0	0	731.912	0	0	1004.89	0	0	0	0	0	0	0	0	0	0	0
2.17min : 608.154m/z	0	0	0	0	0	0	0	2075.45	0	0	0	1520.31	0	0	0	0	0
2.17min : 739.219m/z	0	0	0	0	0	0	0	0	0	0	6010	263050	0	0	0	20339.3	20819
2.18min : 524.193m/z	0	0	19372.2	0	7883.94	0	0	0	0	0	0	0	0	0	0	0	0
2.18min : 149.058m/z	0	0	0	0	1354.73	0	0	0	0	0	0	0	0	0	0	0	0
2.18min : 370.112m/z	0	0	0	0	0	139707	27661.5	71344.1	70069.7	48571	148068	263050	314736	225897	76299.8	298855	245304
2.18min : 208.059m/z	0	0	0	0	0	85433.8	0	40989.5	40832.5	0	91326.8	163969	198993	155154	46145.8	203862	162980
2.20min : 458.120m/z	0	0	0	0	0	0	0	0	690.681	0	0	0	0	0	0	0	0
2.20min : 694.205m/z	0	0	0	0	0	0	2110.24	1225.1	1615.56	1422.43	0	0	0	2556.45	0	0	1542.68
2.20min : 466.127m/z	0	0	0	0	0	0	0	797.777	0	0	0	0	0	0	0	0	0
2.21min : 385.097m/z	0	0	0	0	0	0	1407.96	0	0	0	0	0	0	0	0	0	0
2.21min : 563.169m/z	0	0	0	0	0	0	0	0	0	0	0	0	0	943.433	0	0	0
2.21min : 308.102m/z	0	0	0	0	3368.24	0	0	0	0	0	0	0	0	0	0	0	0
2.22min : 365.103m/z	0	0	0	0	5376.12	0	0	4229.67	0	0	0	0	0	0	5998.52	0	6013.85
2.24min : 753.159m/z	0	0	0	0	0	0	0	985.681	0	0	0	0	0	0	0	0	0
2.24min : 199.056m/z	0	0	0	0	0	0	0	0	0	0	1025.18	0	0	0	0	0	0
2.24min : 175.022m/z	0	0	0	0	0	0	0	0	0	0	0	0	58981.5	0	0	0	0
2.25min : 140.957m/z	378.397	0	0	0	0	0	0	0	0	0	0	0	0	0	0	0	0
2.25min : 309.115m/z	0	0	0	0	0	0	0	0	0	0	0	0	0	4771.75	22471.3	0	0
2.26min : 298.145m/z	0	0	2465.14	2109.9	5113.71	0	0	0	0	0	0	0	0	0	0	0	0
2.26min : 193.033m/z	0	0	0	0	0	0	0	0	0	0	0	0	45862.4	0	0	0	0
2.27min : 165.054m/z	0	0	0	0	0	0	0	0	0	2542.97	0	0	0	0	0	0	0
2.27min : 757.208m/z	0	0	0	0	0	0	0	0	0	0	3767.42	0	0	0	0	0	0
2.27min : 968.277m/z	0	0	0	0	0	0	0	0	0	0	0	873.287	0	0	0	0	0
2.28min : 384.099m/z	0	0	0	0	0	792.222	0	0	0	0	0	0	0	0	0	0	0
2.29min : 474.217m/z	0	0	19348.1	28439.8	0	0	4716.99	6166.91	0	4177.58	0	0	0	0	0	0	0
2.31min : 147.024m/z	0	0	0	0	0	0	0	0	0	0	0	0	46957.8	17531.7	0	0	0
2.32min : 230.991m/z	0	0	0	0	0	0	0	0	0	0	0	0	9260.5	0	0	0	0
2.34min : 447.133m/z	0	0	0	0	0	0	0	0	0	0	0	0	0	0	0	873.714	0
2.34min : 379.091m/z	0	0	0	0	0	0	0	2187.64	0	0	0	0	0	0	0	2221.7	0
2.35min : 594.107m/z	0	0	0	0	0	1835.02	0	0	0	0	0	0	0	0	0	0	0
2.36min : 312.162m/z	0	0	0	0	0	0	0	1839.08	0	0	0	0	0	0	0	0	0
2.36min : 296.060m/z	0	0	0	0	0	0	2506.96	0	0	0	0	0	0	0	0	0	0
2.40min : 368.008m/z	0	0	0	0	0	0	1155.03	0	0	781.923	0	0	0	0	0	0	0
2.44min : 268.260m/z	0	0	0	0	0	0	0	0	0	0	0	0	0	0	0	0	0
2.47min : 379.960m/z	0	0	0	0	0	0	0	0	785.887	0	0	0	0	0	0	0	0
2.48min : 365.286m/z	518	0	0	0	0	0	0	0	0	0	0	0	0	0	0	0	0
2.50min : 343.334m/z	0	0	1648.96	1039.99	0	0	0	0	0	0	0	0	0	0	0	0	0
2.52min : 337.078m/z	0	0	0	0	0	0	0	0	0	1653.19	0	0	0	0	0	2528.97	0
2.53min : 118.086m/z	0	0	0	0	8621.1	0	0	0	0	0	0	0	0	0	0	0	0
2.55min : 256.080m/z	0	0	0	0	0	0	0	0	0	0	0	0	3933.28	0	0	0	0
2.55min : 407.041m/z	0	0	0	0	6355.73	0	14163	0	0	0	18079.9	0	3241.56	0	0	0	0
2.56min : 385.045m/z	0	0	24118	0	32631.1	0	0	0	0	0	0	0	52390.9	0	51561.3	272663	0
2.56min : 253.068m/z	0	0	0	0	0	0	0	0	0	0	0	0	0	895.656	0	0	0
2.57min : 130.049m/z	0	0	0	10497.7	32274.5	0	0	0	0	0	0	0	0	0	0	0	0
2.57min : 157.012m/z	0	0	0	22833.7	17754.7	0	29127.4	15852.7	0	0	22679.1	28697.3	0	26531.9	34320.2	77150.5	22410.8
2.58min : 175.023m/z	0	0	0	0	0	27609	0	0	33802.7	39150.9	0	53892.7	32287.4	0	61241.2	144659	43242.1
2.58min : 437.973m/z	0	0	2178.37	0	2708.65	0	0	2095.79	0	5114.5	0	4138.04	3305.36	0	0	6174.52	0
2.59min : 129.018m/z	0	0	0	0	0	29328.1	48769	0	39554.8	0	0	0	0	0	0	0	40836.1
2.59min : 139.002m/z	0	0	0	0	0	0	0	0	0	0	0	0	0	0	26933.3	75385.2	18271.2
2.59min : 215.015m/z	0	0	0	0	0	0	0	0	31121.1	0	33253.3	0	0	0	0	0	0
2.60min : 193.033m/z	0	0	0	0	0	40166.5	0	0	48001.3	0	0	78783.5	44543.4	70291.7	0	0	0
2.60min : 147.028m/z	0	0	0	0	0	33368.3	52655.8	0	42101.8	0	42922.4	50635	38267	49924.1	49434.2	0	47250.9
2.60min : 408.048m/z	0	0	1147.29	0	0	0	0	0	0	0	0	0	0	0	0	0	0
2.64min : 172.060m/z	0	0	0	1263.84	0	0	0	0	0	0	0	0	0	0	1363.36	0	0
2.65min : 230.989m/z	0	0	0	0	0	0	0	0	0	0	0	0	0	0	0	0	11231.1
2.72min : 153.039m/z	0	0	21460.1	31057.2	17661.2	0	0	25341.7	0	0	0	0	26920.4	0	0	0	38354
2.73min : 219.048m/z	0	0	0	0	0	3041.86	0	0	0	0	0	0	0	6100.57	0	0	0
2.73min : 250.038m/z	0	0	0	0	0	0	28181.7	16617.7	0	20182.9	0	0	0	0	0	0	0
2.76min : 188.091m/z	0	0	0	0	0	0	0	0	0	0	0	2763.17	0	0	0	0	0
2.80min : 308.084m/z	0	0	0	0	0	0	0	0	0	0	0	0	0	877.665	0	0	0
2.80min : 400.120m/z	0	0	0	3802.66	0	0	1488.74	0	0	0	0	0	0	0	0	0	0
2.82min : 217.102m/z	0	0	0	0	0	0	0	0	0	0	0	1493.54	0	0	0	0	0
2.82min : 241.027m/z	0	0	2681.4	0	0	0	0	0	0	0	0	0	0	0	0	0	0
2.86min : 212.053m/z	0	0	0	0	0	3098.41	0	0	0	0	0	0	0	0	0	0	0
2.86min : 231.082m/z	0	0	3945.73	0	0	0	11653.2	0	0	11187	0	0	0	0	1411.86	4384.19	0
2.87min : 439.175m/z	0	0	0	0	0	0	0	0	1642.42	6630.88	2493.65	0	0	0	0	0	0
2.89min : 390.175m/z	0	0	1892.98	0	0	0	2805.71	0	0	0	0	0	0	0	0	0	0
2.95min : 182.080m/z	0	0	0	60473	0	3713.01	0	0	0	0	0	0	14912.2	0	0	0	43660
3.00min : 233.111m/z	0	0	0	0	0	0	0	0	0	0	0	0	8073.34	0	5382.94	0	12891.9
3.06min : 169.052m/z	0	0	0	0	0	0	0	0	0	0	0	904.627	0	0	0	0	0
3.14min : 132.101m/z	0	0	139359	218296	128026	0	78753.2	61651.8	0	64743.4	0	0	143411	0	198029	0	278719
3.33min : 257.245m/z	0	4086.25	0	0	0	0	0	0	0	0	0	0	0	0	0	0	0
3.60min : 258.242m/z	658	0	0	0	0	0	0	0	0	0	0	0	0	0	0	0	0
3.95min : 239.235m/z	0	0	0	0	0	0	0	0	0	0	0	2194.41	0	0	0	0	0
4.13min : 416.156m/z	0	0	0	0	1141.99	0	0	0	0	0	0	0	0	0	0	0	0
4.26min : 160.075m/z	0	0	0	0	0	0	0	0	0	0	0	0	0	0	0	0	20659.2
4.47min : 478.190m/z	0	0	0	0	0	0	0	0	0	0	0	0	0	0	0	0	5214.35
4.50min : 166.084m/z	0	0	0	0	66655.1	0	0	0	0	0	0	0	0	0	0	0	0
4.73min : 423.021m/z	0	0	0	0	0	0	0	0	0	0	0	0	0	0	0	0	1234.72
4.73min : 208.060m/z	0	0	0	0	0	0	0	0	0	15475.4	0	53217.1	69610.5	54668.1	0	0	81152.2
4.77min : 273.059m/z	0	0	0	0	0	0	0	0	0	0	0	0	5721.27	0	0	0	0
4.86min : 190.046m/z	0	0	0	0	0	0	0	0	0	0	0	0	0	0	0	2223.79	0
4.89min : 739.217m/z	0	0	0	0	0	0	0	0	0	0	0	18495.7	19563.6	0	15276.5	0	23352.3
4.90min : 370.112m/z	0	0	0	0	0	0	32538.7	0	30871	26572.8	34109.7	89760.5	116083	82411.5	81502.8	127128	124263
4.99min : 233.063m/z	0	0	2891.97	0	0	0	0	0	0	0	0	0	0	0	0	0	0
5.00min : 309.114m/z	0	0	0	0	2350.87	0	0	0	0	0	0	0	0	0	0	0	0
5.03min : 416.152m/z	0	0	0	2077.09	0	0	0	0	0	0	0	0	2786.4	0	4709.72	0	0
5.04min : 208.057m/z	0	0	0	0	0	0	0	0	0	0	0	0	0	0	0	63689.7	0
5.08min : 523.128m/z	0	0	0	0	0	0	0	0	0	0	0	0	0	0	1778	0	0
5.14min : 535.192m/z	0	0	0	0	0	0	0	0	0	0	0	0	0	0	4220.75	0	7503.68
5.14min : 289.068m/z	0	0	0	0	0	0	0	0	0	0	0	2476.55	0	0	0	0	0
5.26min : 739.225m/z	0	0	0	0	0	0	0	0	0	0	0	0	0	0	0	25775.1	0
5.29min : 166.084m/z	0	0	65662	120111	0	0	0	0	0	0	0	0	86115.6	0	82801.6	0	209669
5.31min : 120.079m/z	0	0	0	24495.4	0	0	0	0	0	0	0	0	0	0	16657.2	0	0
5.37min : 423.121m/z	0	0	0	0	0	0	0	0	0	0	0	0	1237.5	0	0	0	0
5.47min : 370.112m/z	0	0	0	0	0	0	0	20484.2	0	0	0	0	0	0	0	0	0
5.47min : 208.061m/z	0	0	0	0	0	0	0	14463.9	0	0	0	0	0	0	0	0	0
5.54min : 160.962m/z	0	829.034	0	0	0	0	0	0	0	0	0	0	0	0	0	0	0
5.70min : 242.063m/z	0	0	0	0	0	723.114	0	0	0	0	0	0	0	0	0	0	0
5.72min : 731.293m/z	0	0	0	0	0	0	0	0	0	0	1451.18	0	0	0	0	0	0
5.74min : 220.117m/z	0	0	0	0	9753.8	0	0	0	0	0	0	0	0	0	0	0	0
5.85min : 393.122m/z	0	0	0	0	0	0	0	0	0	0	0	0	0	1536.27	0	0	0
5.86min : 709.313m/z	0	0	0	0	0	0	0	0	0	0	0	0	0	0	1199.86	0	0
5.91min : 309.117m/z	0	0	0	3900.19	0	0	0	0	0	0	0	0	0	0	34623.4	27703.6	58601.7
5.92min : 739.232m/z	0	0	0	0	0	0	3154.97	0	0	0	0	0	0	0	0	0	0
5.96min : 355.159m/z	0	0	0	0	0	0	0	0	0	0	0	0	0	0	22271.2	0	34603.7
5.97min : 385.167m/z	0	0	0	0	0	0	0	0	0	0	0	0	0	0	0	0	15391.4
5.98min : 242.072m/z	0	0	0	0	0	0	0	0	0	0	0	0	0	0	752.508	0	0
6.02min : 166.084m/z	0	0	0	0	0	0	49909.6	38703.1	0	0	0	0	0	0	0	0	0
6.02min : 274.102m/z	0	0	0	0	0	0	0	0	0	0	0	0	0	0	0	0	1083.64
6.03min : 465.194m/z	0	0	0	0	0	0	0	0	0	0	0	0	0	0	0	0	2541.9
6.20min : 370.110m/z	0	0	0	0	0	0	0	0	0	0	0	0	49293	0	0	0	0
6.21min : 413.041m/z	0	0	0	0	0	0	0	0	0	0	0	1338.8	0	0	0	0	0
6.27min : 237.077m/z	0	0	0	0	0	0	0	0	0	0	0	0	0	0	2319.94	1691.64	0
6.30min : 731.296m/z	0	0	0	0	0	0	0	1185.1	1081.24	0	0	0	0	0	0	0	0
6.31min : 225.559m/z	0	0	0	0	0	0	0	0	0	1670.18	0	0	0	0	0	0	0
6.33min : 147.032m/z	0	0	0	0	0	0	0	0	0	0	0	0	0	0	0	1060.1	0
6.36min : 220.117m/z	0	0	0	0	0	0	0	0	0	0	11340	0	30572.5	19216.2	0	0	0
6.36min : 307.081m/z	0	0	0	0	0	2183.08	0	0	0	0	1723.15	0	0	0	0	0	0
6.37min : 309.118m/z	0	0	0	0	0	0	0	11494.8	0	0	0	22933.9	0	0	0	0	0
6.38min : 393.111m/z	0	0	0	0	0	0	0	1209.91	0	0	0	0	0	0	0	0	0
6.38min : 289.068m/z	0	0	0	0	0	20443.8	0	0	0	0	23385.1	0	0	0	0	0	0
6.40min : 272.556m/z	0	0	0	0	0	0	0	0	0	0	0	0	1083.06	0	0	0	0
6.42min : 465.154m/z	0	0	0	0	0	0	0	0	0	0	0	0	1676.45	0	0	0	0
6.51min : 364.281m/z	955	0	0	0	0	0	0	0	0	0	0	0	0	0	0	0	0
6.56min : 355.157m/z	0	0	0	0	0	0	11286.3	0	0	0	0	0	0	0	0	0	0
6.57min : 409.078m/z	0	0	0	1943.21	0	0	0	0	0	0	0	0	0	0	0	0	0
6.57min : 502.154m/z	0	0	0	0	0	0	0	0	0	0	0	16431.2	0	0	18661.1	20559.2	25351.1
6.59min : 790.199m/z	0	0	0	0	0	0	0	0	0	0	0	0	0	1349.82	0	0	0
6.64min : 399.184m/z	0	0	0	0	0	1156.4	0	0	0	0	0	0	0	0	0	0	0
6.70min : 271.059m/z	0	0	0	0	0	0	0	0	0	0	0	1992.59	0	1878.03	0	0	0
6.72min : 220.117m/z	0	0	0	0	0	0	0	0	0	0	0	22988	0	0	22732	26551	0
6.75min : 370.113m/z	0	0	0	0	0	0	0	0	0	0	0	32123.5	0	0	47829.7	0	0
6.77min : 608.152m/z	0	0	0	0	0	0	0	0	0	0	0	0	0	5645.35	0	0	7184.67
6.79min : 242.100m/z	0	0	0	0	0	0	0	0	0	0	0	2780.21	0	0	0	0	0
6.81min : 461.217m/z	0	0	0	0	0	0	0	0	0	0	0	2133.85	0	0	0	0	0
6.83min : 545.241m/z	0	0	0	0	0	0	0	0	0	0	0	0	0	0	0	0	1710.96
6.98min : 465.158m/z	0	0	0	0	0	0	0	0	0	0	0	0	0	0	0	0	2361.82
6.98min : 395.129m/z	0	0	0	0	0	0	0	0	0	0	0	0	0	0	0	0	1908.58
6.99min : 431.151m/z	0	0	0	0	0	0	0	0	0	0	0	0	0	0	0	0	3718.69
6.99min : 449.161m/z	0	0	0	0	0	0	0	0	0	0	0	0	0	0	0	0	7027.75
7.02min : 399.185m/z	0	0	0	0	0	3542.43	0	0	0	0	0	10954.1	20822.2	0	34799.1	12264.5	64345.3
7.15min : 220.118m/z	0	0	0	0	0	0	20955.5	15533.5	0	16799.9	0	0	0	0	0	0	0
7.15min : 205.096m/z	0	0	0	0	47855.1	0	0	0	0	0	0	0	0	0	0	0	0
7.31min : 637.141m/z	0	0	0	0	0	0	0	0	0	0	555.436	0	0	0	0	0	0
7.36min : 518.159m/z	0	0	0	0	0	0	0	0	0	0	0	8950.07	0	0	0	0	0
7.41min : 158.963m/z	0	0	0	0	0	0	0	0	0	0	0	1945.86	0	0	0	0	0
7.44min : 263.053m/z	0	0	0	5345.86	0	0	0	0	0	0	0	0	0	0	0	0	0
7.45min : 425.108m/z	0	0	0	2358.15	0	0	0	0	0	0	0	0	0	0	0	0	0
7.48min : 302.192m/z	0	0	0	0	0	0	0	0	0	0	0	0	0	3613.87	0	0	0
7.55min : 545.174m/z	0	0	0	0	0	0	0	0	0	0	0	0	1741.04	0	0	0	0
7.62min : 636.115m/z	0	0	0	0	0	0	0	0	0	0	0	0	0	0	1236.17	0	0
7.68min : 205.094m/z	0	0	0	0	0	0	0	0	0	0	0	0	25662.9	0	0	0	0
7.71min : 806.224m/z	0	0	0	0	0	0	0	0	0	0	2325.84	0	0	0	0	0	0
7.74min : 309.116m/z	0	0	2001.27	0	0	0	0	0	0	0	0	0	10881.8	0	0	0	0
7.76min : 188.068m/z	0	0	0	41115.8	0	0	0	0	0	0	0	0	12142	0	0	0	0
7.95min : 356.104m/z	0	0	0	0	0	0	0	0	0	0	0	741.171	0	0	810.685	0	0
8.01min : 205.097m/z	0	0	0	91948.6	0	0	0	0	0	0	0	9113.65	0	0	25250.3	0	51143.8
8.08min : 573.261m/z	0	0	0	0	0	0	0	0	0	0	0	0	0	0	0	0	4715.2
8.12min : 156.075m/z	0	0	0	0	0	0	0	0	0	0	0	0	0	0	0	845.825	0
8.12min : 188.070m/z	0	0	0	0	0	0	0	0	0	0	0	0	0	0	0	0	24247.7
8.18min : 224.118m/z	0	926.567	0	0	0	0	0	0	0	0	0	0	0	0	0	0	0
8.42min : 596.167m/z	0	0	0	0	0	0	0	0	0	1269.15	0	0	0	0	0	0	0
8.50min : 205.097m/z	0	0	0	0	0	0	63961.9	41373.8	0	47860.3	0	0	0	0	0	0	0
8.55min : 188.070m/z	0	0	0	0	0	0	29642.1	20955	0	0	0	0	0	0	0	0	0
8.59min : 652.206m/z	0	0	0	0	0	0	0	0	0	0	0	0	0	0	4555.21	0	0
8.71min : 134.036m/z	0	0	0	0	0	0	0	0	0	0	0	0	0	2135.19	0	0	0
8.77min : 218.102m/z	0	0	0	0	0	0	0	0	0	0	0	14805.6	0	16679.1	0	19637.2	0
8.78min : 708.259m/z	0	0	0	0	0	0	0	0	0	0	0	0	0	0	0	0	2156.3
9.08min : 591.138m/z	0	0	0	0	1961.43	0	0	0	0	0	0	0	0	0	0	0	0
9.23min : 694.214m/z	0	0	0	4972.15	0	0	0	0	0	0	0	10049.5	0	0	11515	12505.8	0
9.31min : 190.048m/z	0	0	0	0	0	0	0	0	0	0	0	0	26812.4	0	20119.6	0	30310.4
9.32min : 518.156m/z	0	0	0	0	0	0	0	0	0	0	0	0	0	0	0	4905.79	0
9.45min : 195.066m/z	0	0	0	0	0	0	0	0	0	0	0	21426.6	0	0	0	0	0
9.49min : 355.103m/z	0	0	0	0	36016.9	0	0	0	0	0	0	0	0	0	0	0	0
9.49min : 130.161m/z	0	0	0	0	0	0	0	0	0	0	0	3266.95	0	0	0	0	0
9.52min : 738.199m/z	0	0	0	0	0	5785.13	0	0	0	0	0	33832	0	27228.6	19929.1	42327.9	25906.1
9.54min : 378.113m/z	0	0	0	0	0	0	0	0	0	0	0	0	0	2103.99	0	0	0
9.67min : 379.099m/z	0	0	0	1693.38	0	0	0	0	0	0	0	0	0	0	0	0	0
9.68min : 694.213m/z	0	0	0	0	0	0	0	3165.71	0	4067.13	0	0	0	0	0	0	0
9.68min : 722.191m/z	0	0	0	0	0	0	0	0	0	0	0	0	2155.53	0	0	0	0
9.70min : 411.138m/z	0	0	0	0	0	0	1240.16	0	0	0	0	0	0	0	0	0	0
9.70min : 291.080m/z	0	0	0	0	0	0	0	0	0	0	0	0	3715.17	0	0	0	0
9.72min : 839.262m/z	0	0	0	0	0	0	1167.62	0	0	0	0	0	0	0	0	0	0
9.74min : 195.064m/z	0	0	0	0	0	0	0	0	0	0	0	0	0	0	26137	24621.2	42888.7
9.75min : 680.194m/z	0	0	0	0	0	0	0	0	0	0	0	36463.1	0	32898.2	14379	37295.3	12141
9.76min : 177.055m/z	0	0	0	0	0	0	0	0	0	0	0	0	0	0	11729.7	0	0
9.77min : 724.183m/z	0	0	0	0	0	0	0	0	0	0	0	0	0	2087.8	15172.7	0	9491.43
9.78min : 130.158m/z	0	0	0	0	0	0	0	0	0	0	0	0	3654.96	0	2632.94	4495.85	0
9.79min : 422.143m/z	0	0	0	0	0	0	0	0	0	0	0	9102.33	7453.65	7069.73	0	0	0
9.80min : 591.149m/z	0	0	0	1460.68	0	0	0	0	0	0	0	25421.6	0	0	0	20302.6	20269.9
9.84min : 559.106m/z	0	0	0	0	0	0	0	1521.06	0	0	0	0	0	0	0	0	0
9.88min : 737.213m/z	0	0	0	3555.69	0	0	0	0	0	0	0	0	0	0	0	0	0
9.89min : 427.206m/z	0	0	0	0	0	0	0	0	0	0	0	0	2612.67	0	1352.6	0	0
9.90min : 723.197m/z	0	0	0	0	0	0	0	0	0	0	0	0	0	0	0	0	11519.3
9.91min : 710.206m/z	0	0	0	0	0	0	0	0	0	0	0	0	0	0	3581.52	0	0
9.96min : 410.089m/z	0	0	1909.17	0	0	0	0	0	0	0	0	0	0	0	0	0	0
9.99min : 217.101m/z	0	0	0	0	0	0	0	3269.69	0	0	0	0	0	0	0	0	0
9.99min : 450.139m/z	0	0	0	0	0	14443.2	0	0	13186.8	0	0	70919.8	43880	64196.8	33639.2	88194.2	46298
10.00min : 738.203m/z	0	0	0	0	0	0	0	0	0	0	0	13780	0	0	0	15312.3	11987
10.01min : 303.088m/z	0	0	0	0	0	0	0	0	0	0	0	49378.8	0	0	0	50337.9	0
10.03min : 747.155m/z	0	0	0	0	0	0	0	0	0	0	0	1206.92	0	2326.8	0	0	3123.13
10.04min : 392.135m/z	0	0	0	0	0	0	0	0	0	0	0	0	0	20876.1	0	0	0
10.05min : 163.037m/z	0	0	0	0	0	29435.7	0	0	0	0	0	62496	91915.1	60286.9	70470.3	0	99225.7
10.06min : 434.151m/z	0	0	0	0	0	0	0	0	0	0	0	0	0	5339.39	0	0	0
10.08min : 731.158m/z	0	0	0	0	0	0	0	0	0	0	0	0	0	5385.64	0	0	0
10.09min : 374.080m/z	0	0	0	0	0	0	0	0	0	0	0	0	0	0	2269.13	0	0
10.10min : 234.532m/z	0	0	0	1011.71	0	0	0	0	0	0	0	2180.98	0	2206.61	1551.57	3061.89	2367.77
10.10min : 762.100m/z	0	0	0	0	0	1164.28	0	0	0	0	1183.07	0	2506.94	1753.03	1801.34	0	0
10.10min : 372.121m/z	0	0	0	0	0	1106.04	0	0	0	0	0	0	0	0	0	0	0
10.10min : 355.101m/z	0	0	37230.3	53828.5	0	137857	0	0	0	0	0	302693	433220	281379	329434	345147	457770
10.11min : 645.180m/z	0	0	0	0	0	0	0	0	1272.27	0	0	0	0	0	0	2615.83	2356.63
10.11min : 353.090m/z	0	0	0	0	0	0	0	0	0	0	0	2167.54	0	0	1913.98	2195.91	0
10.12min : 905.217m/z	0	0	0	0	0	945.729	0	0	0	0	0	0	0	0	1407.63	0	0
10.13min : 763.101m/z	0	0	0	0	0	0	0	0	0	0	0	0	0	0	0	0	5113.22
10.13min : 746.224m/z	0	0	0	0	0	0	0	0	0	0	0	14350.1	6338.51	11796	4669.47	0	0
10.16min : 406.149m/z	0	0	0	0	0	0	0	3354.78	0	0	4203.69	0	0	0	0	0	0
10.17min : 393.062m/z	0	0	0	0	0	0	0	0	0	0	0	2219.04	5770.09	0	3488.38	0	0
10.19min : 223.121m/z	442.971	0	0	0	0	0	0	0	0	0	0	0	0	0	0	0	0
10.22min : 551.126m/z	0	0	0	0	0	0	0	0	0	0	0	0	0	0	0	0	1931.99
10.31min : 477.163m/z	0	0	0	0	0	0	0	0	0	0	0	1810.59	5579.5	2030.45	5078.58	0	0
10.33min : 515.117m/z	0	0	0	0	0	0	0	0	0	0	0	0	2187.47	0	1788.42	0	0
10.33min : 364.138m/z	0	0	0	0	0	0	0	0	0	0	0	0	30889.6	8933.69	23406.5	0	0
10.35min : 217.100m/z	0	0	0	0	1489.67	0	0	0	0	0	0	2823.63	0	0	0	0	0
10.35min : 608.157m/z	0	0	0	0	0	0	0	9916.58	0	0	0	0	0	0	0	0	0
10.37min : 747.153m/z	0	0	0	0	0	0	0	0	1689.65	1356.03	0	0	0	0	0	0	0
10.40min : 499.145m/z	0	0	0	0	0	0	0	0	0	0	0	0	0	0	4880.97	0	0
10.42min : 309.113m/z	0	0	0	0	0	0	0	0	0	0	0	0	4212.6	0	0	0	0
10.42min : 727.193m/z	0	0	0	0	0	0	0	0	1136.75	0	0	0	0	0	0	0	0
10.43min : 377.084m/z	0	0	0	0	0	0	0	0	6701.32	5220.8	0	0	0	0	0	0	0
10.43min : 163.038m/z	0	0	0	0	0	0	0	0	26476.9	0	0	0	0	0	0	0	0
10.44min : 323.107m/z	0	0	0	0	0	0	0	0	0	0	0	0	3125.51	0	0	0	0
10.45min : 246.038m/z	0	0	0	0	0	0	0	0	0	640.515	0	0	0	0	0	0	0
10.45min : 726.237m/z	0	0	0	0	0	0	0	0	0	999.462	0	0	0	0	0	0	0
10.45min : 694.209m/z	0	0	0	0	0	0	0	0	0	0	0	0	18084.4	0	13873.1	0	16083.5
10.46min : 291.083m/z	0	0	0	0	0	0	0	0	0	0	5145.42	0	0	0	0	0	0
10.46min : 406.151m/z	0	0	0	0	0	0	0	0	2889.16	0	0	9747.2	0	8261.86	0	0	0
10.48min : 968.208m/z	0	0	0	0	0	0	0	0	0	0	0	0	0	632.733	0	0	0
10.50min : 195.064m/z	0	0	0	0	0	0	0	0	0	0	0	0	8610.06	0	5824.94	0	0
10.52min : 225.079m/z	0	0	0	0	0	0	0	0	0	0	0	0	0	690.595	0	0	0
10.52min : 556.130m/z	0	0	0	0	0	0	0	0	0	0	0	0	0	0	0	0	1037.03
10.55min : 450.142m/z	0	0	0	0	0	0	9479.31	0	0	5441.29	0	0	0	0	0	0	0
10.55min : 334.131m/z	0	0	0	0	0	0	0	0	0	0	0	0	0	0	1479.41	0	0
10.57min : 305.103m/z	0	0	0	0	0	0	0	0	0	0	0	0	0	0	1887.04	0	0
10.59min : 355.102m/z	0	0	0	0	0	0	105227	69907.4	123183	88057.5	124940	0	0	0	0	0	0
10.60min : 518.155m/z	0	0	0	0	0	0	0	0	0	0	0	0	5246.44	0	0	0	5789.05
10.61min : 408.133m/z	0	0	0	0	0	0	0	0	0	0	0	0	0	9863.51	0	0	0
10.63min : 469.125m/z	0	0	0	0	0	0	0	0	0	0	0	0	2950.04	0	0	0	0
10.64min : 411.124m/z	0	0	0	0	0	0	0	0	0	0	0	0	2597.15	0	0	0	0
10.68min : 464.150m/z	0	0	0	0	0	0	0	0	0	0	0	0	2645.18	0	0	0	0
10.69min : 434.144m/z	0	0	0	0	0	3056.54	0	0	0	0	0	0	0	3288.91	0	0	0
10.71min : 728.168m/z	0	0	0	0	0	0	1478.89	0	0	0	0	0	0	0	0	0	0
10.74min : 746.228m/z	0	0	0	0	0	0	1597.43	0	0	0	0	0	0	0	0	0	0
10.76min : 608.153m/z	0	0	0	0	0	0	0	0	5672.49	11113.7	0	17472.5	22357.6	0	0	26570.2	0
10.77min : 378.117m/z	0	0	0	0	0	0	0	0	0	0	0	0	0	1720.53	0	0	0
10.81min : 303.084m/z	0	0	0	0	0	0	1469.92	0	0	0	0	0	0	8250.94	0	0	0
10.81min : 238.077m/z	0	0	0	0	0	0	0	0	0	0	0	787.62	0	0	0	0	0
10.85min : 247.131m/z	0	0	0	0	0	0	0	0	0	0	0	20434.9	36656.5	0	0	0	52320.4
10.86min : 404.125m/z	0	0	0	0	0	0	0	0	0	0	0	0	850.461	0	0	0	0
10.86min : 345.099m/z	0	0	0	0	0	0	0	0	0	0	0	4767.25	0	4558.21	7901.53	0	12229.6
10.88min : 419.157m/z	0	0	0	0	0	0	0	0	0	0	0	0	0	3712.03	0	0	0
10.88min : 435.140m/z	0	0	0	0	0	0	0	0	0	0	0	0	0	0	8766.16	0	0
10.89min : 596.149m/z	0	0	0	0	0	0	0	0	0	0	0	0	2652.81	0	0	0	0
10.89min : 585.366m/z	0	0	0	0	0	1100.57	0	0	0	0	0	0	0	0	0	0	0
10.91min : 468.131m/z	0	0	0	0	0	0	0	0	0	0	0	0	0	0	1259.41	0	0
10.95min : 591.151m/z	0	0	0	0	0	0	0	0	1543.39	0	0	0	0	5858.76	13034.9	13347.1	0
10.98min : 418.150m/z	0	0	0	0	0	0	0	0	0	0	0	19264.8	0	0	0	21641.8	0
11.02min : 448.133m/z	0	0	0	0	0	0	0	0	0	0	0	0	0	2339.45	0	0	0
11.03min : 436.128m/z	0	0	0	0	0	0	0	0	0	0	0	0	0	0	0	0	8695.37
11.04min : 708.223m/z	0	0	0	0	0	0	0	0	0	0	0	0	15463	0	14343	0	11921.1
11.12min : 383.188m/z	0	0	0	0	0	0	0	0	0	0	0	0	0	0	0	0	3120.22
11.14min : 450.139m/z	0	0	0	0	2063.32	23566.5	0	0	0	0	0	116861	87219.2	114294	63817.4	130460	51756.9
11.14min : 867.199m/z	0	0	0	0	0	0	0	0	0	0	0	0	0	2451.35	0	0	12356
11.16min : 596.154m/z	0	0	0	0	0	0	0	0	0	0	0	0	0	3571.7	0	0	0
11.18min : 406.149m/z	0	0	0	0	0	0	0	0	0	0	0	0	36777	28270.8	19287.7	38186.2	17274.6
11.18min : 422.146m/z	0	0	0	0	0	0	0	0	0	0	0	0	0	0	0	13388.8	0
11.18min : 579.148m/z	0	0	0	0	0	0	0	1473.39	20388.9	0	17632.2	26073.2	37643.2	0	34096.4	33711.8	127828
11.32min : 348.139m/z	0	0	0	0	0	0	0	0	0	0	0	0	5436.58	0	0	0	3201.02
11.34min : 390.119m/z	0	0	0	0	0	0	0	0	0	0	0	0	0	1773.18	0	0	0
11.40min : 309.112m/z	0	0	0	2198.1	0	0	0	0	0	0	0	0	0	0	0	0	0
11.43min : 707.206m/z	0	0	0	1116.03	0	0	0	0	0	0	0	0	0	0	0	0	0
11.45min : 420.164m/z	0	0	0	0	0	0	0	0	0	0	0	0	31050.8	9801.8	19258	0	26827
11.46min : 392.134m/z	0	0	0	0	0	0	0	0	0	0	0	93578.3	50160.9	93294.1	25186.5	74971.1	0
11.52min : 303.086m/z	0	0	0	0	0	5070.11	0	0	0	0	0	60062	0	0	30186.8	54045.4	0
11.60min : 323.160m/z	384.988	0	0	0	0	0	0	0	0	0	0	0	0	0	0	0	0
11.65min : 418.151m/z	0	0	0	0	0	0	0	0	0	0	0	17595.7	0	0	0	0	0
11.68min : 406.147m/z	0	0	0	0	0	0	0	0	11152.8	0	0	0	0	0	0	0	0
11.70min : 442.102m/z	0	0	0	0	0	0	0	0	0	0	0	0	2446.74	0	0	0	0
11.75min : 423.090m/z	0	0	0	0	0	0	0	0	0	0	0	0	0	0	0	0	11876.6
11.77min : 432.170m/z	0	0	0	0	0	652.989	0	0	0	0	0	0	0	11350.5	0	0	2549.01
11.78min : 567.130m/z	0	0	0	0	0	0	0	0	0	0	0	0	898.203	0	0	0	0
11.80min : 605.229m/z	0	0	0	0	1279.98	0	0	0	0	0	0	0	0	0	0	0	0
11.82min : 455.212m/z	0	0	0	0	0	0	0	0	0	0	0	0	0	0	1154.15	0	0
11.83min : 195.068m/z	0	0	0	0	0	0	0	0	0	0	0	1784.64	0	0	2160.29	0	0
11.84min : 291.085m/z	0	0	0	0	28134.3	0	0	0	0	0	0	0	0	0	0	0	0
11.85min : 441.105m/z	0	0	0	0	0	0	0	0	0	0	0	2561.64	0	0	16516.9	2376.77	0
11.89min : 968.263m/z	0	0	0	0	0	0	0	0	0	0	0	8811.24	0	0	0	0	0
11.91min : 441.233m/z	0	0	0	0	0	0	0	1269.75	0	0	0	0	0	1807.49	0	0	0
12.00min : 317.146m/z	0	0	0	0	0	0	0	0	26757.1	0	29380.4	0	35717.7	0	0	0	0
12.04min : 303.085m/z	0	0	0	0	0	0	4049.65	0	0	0	0	0	0	0	0	0	0
12.06min : 247.059m/z	0	0	0	0	0	0	0	0	0	0	0	0	0	0	1452.08	0	0
12.11min : 671.245m/z	0	0	0	0	0	0	0	0	0	0	0	0	0	0	0	2473.12	2388.29
12.12min : 355.101m/z	0	0	0	0	0	0	0	0	2555.32	0	3632.39	30157.3	46662.4	27921.1	23910.6	32048.3	0
12.15min : 163.039m/z	0	0	0	0	0	2616.7	0	0	0	0	3726.72	32985.6	0	0	27564.1	0	30415
12.18min : 204.966m/z	0	4005.57	0	0	0	0	0	0	0	0	0	0	0	0	0	0	0
12.20min : 263.041m/z	0	0	0	0	0	0	0	0	1558.09	0	0	0	0	0	0	0	0
12.21min : 313.065m/z	0	0	0	0	0	0	0	0	0	0	0	0	0	1799.74	0	0	2486.89
12.22min : 441.234m/z	0	0	0	0	0	0	0	0	0	1342.9	0	0	0	0	0	0	0
12.22min : 647.174m/z	0	0	0	0	0	0	0	0	0	0	0	0	2649.01	0	0	0	0
12.22min : 645.179m/z	0	0	0	0	0	0	0	0	0	0	3269.47	15148.9	0	10839.9	32276	42054.4	18442
12.25min : 252.085m/z	0	0	0	0	0	17939.4	17610.6	9460.01	13711.1	13426.5	14865.9	12711.5	6563.47	0	0	0	0
12.25min : 328.071m/z	0	0	0	0	0	0	0	0	0	0	0	1625.65	0	0	0	0	0
12.27min : 263.127m/z	0	0	0	0	2937.45	0	0	0	0	0	0	0	0	0	0	0	0
12.27min : 273.075m/z	0	0	0	0	0	0	0	0	786.353	0	0	1913.22	0	0	0	2664.34	0
12.27min : 733.265m/z	0	0	0	0	1271.48	0	0	0	0	0	0	0	0	0	0	0	0
12.28min : 717.157m/z	0	0	0	0	0	0	0	0	2530.52	0	0	0	0	0	0	0	2684.44
12.28min : 339.109m/z	0	0	0	0	0	0	0	0	0	0	0	0	0	5204.36	0	6180.39	0
12.28min : 600.128m/z	0	0	0	0	0	0	0	0	0	0	0	0	1793.69	0	0	0	0
12.29min : 165.087m/z	0	0	0	0	2861.03	0	0	0	0	0	0	0	0	0	0	0	0
12.30min : 406.147m/z	0	0	0	0	0	0	0	0	0	0	0	0	68651.6	0	47239.2	0	36728.1
12.30min : 598.190m/z	0	0	0	0	0	0	0	0	0	0	1851.1	2914.08	0	2416.36	0	0	2946.85
12.31min : 289.067m/z	0	0	0	0	0	3407.46	0	0	0	0	0	0	0	0	0	0	0
12.33min : 317.146m/z	0	0	0	0	0	0	0	0	0	0	0	0	0	0	0	0	0
12.33min : 329.041m/z	0	0	0	0	0	0	0	0	0	0	0	0	0	1619.23	0	0	0
12.36min : 581.163m/z	0	0	0	0	0	11812.9	0	2138.3	11122.4	0	10559.3	50325	57775.5	44521.2	39000.8	48257.1	85478.1
12.37min : 542.164m/z	0	0	0	0	0	2342.74	0	0	0	1165.01	2017.88	0	0	0	0	0	0
12.37min : 619.119m/z	0	0	0	0	0	0	0	0	0	0	0	0	2929.92	0	0	2328.84	2707.67
12.38min : 603.148m/z	0	0	0	0	0	0	0	1462.72	0	0	0	0	0	0	3458.73	0	6277.02
12.39min : 291.085m/z	0	0	0	0	0	232313	0	60869.5	216048	0	218935	612666	773248	575770	521922	700233	933910
12.40min : 579.144m/z	0	0	0	0	0	1445.6	0	0	0	0	0	0	0	0	0	0	0
12.41min : 139.038m/z	0	0	0	0	0	8802.76	0	0	7192.08	0	7697.5	22571.1	0	17284.3	14893.3	23327.9	26353.5
12.43min : 812.527m/z	0	0	0	0	0	0	0	0	0	0	0	0	0	885.715	0	0	0
12.45min : 566.188m/z	0	0	0	0	0	0	0	1116.6	0	0	0	0	0	0	0	0	0
12.46min : 484.157m/z	0	0	0	0	0	0	0	0	0	0	0	0	0	0	0	0	10356.5
12.47min : 274.070m/z	0	0	0	0	0	0	0	0	0	1685.78	0	0	0	0	0	0	0
12.52min : 693.694m/z	0	0	0	0	0	0	0	0	0	0	0	0	843.508	0	0	0	0
12.54min : 371.229m/z	0	0	0	0	0	0	0	0	0	0	0	0	0	1943.79	0	0	0
12.61min : 377.138m/z	0	0	0	0	0	0	0	0	0	0	0	0	2261.24	0	0	0	0
12.61min : 881.272m/z	0	0	0	0	0	0	0	0	0	0	0	0	2665.27	0	0	0	0
12.62min : 451.130m/z	0	0	0	0	0	0	0	0	0	0	0	1792.78	0	0	1881.77	0	0
12.64min : 339.115m/z	0	0	0	0	0	0	0	0	0	4720.61	0	0	0	0	0	0	0
12.64min : 325.138m/z	0	0	0	0	0	0	0	0	0	0	0	8118.58	20099.3	7543.95	15507.4	9212.05	25191.7
12.64min : 389.214m/z	0	0	0	0	0	0	0	0	0	0	0	0	0	0	0	0	3516.5
12.67min : 291.087m/z	0	0	0	0	0	0	80746.2	0	0	66008.8	0	0	0	0	0	0	0
12.68min : 181.959m/z	0	2546.03	0	0	0	0	0	0	0	0	0	0	0	0	0	0	0
12.69min : 305.140m/z	0	0	0	0	0	0	0	1102.92	0	0	0	0	0	0	0	0	0
12.76min : 420.165m/z	0	0	0	0	0	0	0	0	0	0	0	25632.8	92272.8	23586.6	60629.6	21872.8	43134.1
12.80min : 360.144m/z	0	0	0	0	0	0	0	0	0	0	0	0	0	0	7442.43	0	15505.3
12.81min : 359.162m/z	0	0	0	0	0	0	0	0	0	0	0	0	5455.1	0	0	0	0
12.84min : 466.170m/z	0	0	0	0	0	0	0	0	0	0	0	1383.39	0	0	0	0	0
12.91min : 337.089m/z	0	0	0	0	0	0	0	0	0	0	0	4317.24	9192.69	0	0	0	0
12.94min : 487.193m/z	0	0	0	2938.46	0	0	0	0	0	0	0	0	0	0	0	0	0
12.98min : 879.218m/z	0	0	0	0	0	0	0	0	0	0	0	11679.7	0	0	0	13316.1	0
13.01min : 309.117m/z	0	0	3930.78	6620.23	0	0	3875.32	0	0	2407.42	0	6271.99	7693.36	2574.51	0	0	9532.1
13.01min : 417.172m/z	0	0	0	0	0	0	0	0	0	0	0	2393.39	3877.32	0	0	0	0
13.05min : 581.167m/z	0	0	0	1720.22	0	0	0	0	0	0	0	0	0	0	0	0	0
13.05min : 733.267m/z	0	0	0	2752.08	0	0	0	0	0	0	0	0	0	0	0	0	0
13.05min : 263.127m/z	0	0	0	4203.79	0	0	0	0	0	0	0	0	0	0	0	0	0
13.11min : 291.084m/z	0	0	0	70912.8	0	0	0	0	0	0	0	0	0	0	0	0	0
13.23min : 623.169m/z	0	0	0	0	0	0	0	0	0	0	0	0	2220.51	0	0	0	0
13.26min : 477.158m/z	0	0	0	0	0	0	0	0	0	0	0	0	0	0	0	12957.9	18445.2
13.27min : 605.164m/z	0	0	0	0	0	0	0	0	0	0	0	0	0	0	0	1677.27	0
13.30min : 590.141m/z	0	0	0	0	0	0	0	0	0	0	0	0	0	2322.18	0	0	0
13.34min : 303.087m/z	0	0	0	0	0	6367.21	0	0	0	5385.12	11087.8	24004.2	0	0	58396.5	37281.2	0
13.35min : 494.163m/z	0	0	0	0	0	0	0	0	0	0	0	0	0	0	0	0	2196.46
13.36min : 268.527m/z	0	0	0	0	0	0	0	0	0	0	0	0	0	0	599.034	0	0
13.38min : 423.090m/z	0	0	0	0	0	0	0	0	0	0	0	0	0	0	0	0	3410.75
13.40min : 295.104m/z	0	0	0	0	0	0	0	0	0	0	0	1805.16	0	0	2468.04	0	0
13.41min : 436.162m/z	0	0	0	0	0	0	0	0	0	0	0	5766.62	0	0	0	6428.58	0
13.41min : 867.214m/z	0	0	0	0	0	7015.93	0	0	8342.64	0	7198.45	11278.8	13309.2	0	14368.4	16479.5	54325.1
13.43min : 291.086m/z	0	0	40375	0	0	0	0	0	0	0	0	0	0	0	0	0	0
13.44min : 441.099m/z	0	0	0	0	0	0	0	0	0	0	0	0	5475.95	0	0	0	13747.3
13.46min : 348.052m/z	0	0	0	0	0	30384.8	0	0	29286.1	0	31941.5	0	0	0	5003.89	0	6504.84
13.49min : 163.039m/z	0	0	0	0	0	0	0	0	0	0	0	0	0	0	0	0	12167.2
13.49min : 434.181m/z	0	0	0	0	1546.41	0	0	1568.34	0	0	0	13642.2	55457.1	11489.7	48225	10868.4	0
13.50min : 304.084m/z	0	0	0	0	0	0	0	0	0	0	0	0	4186.13	0	0	0	0
13.53min : 153.051m/z	0	0	0	0	0	0	0	0	0	0	0	2625.35	0	2773.61	0	0	0
13.62min : 224.092m/z	0	0	0	0	3841.21	0	0	4085.87	0	0	0	0	0	0	0	0	0
13.68min : 759.206m/z	0	0	0	0	0	2990.01	0	0	1873.63	0	2787.42	0	7806.73	0	7628.71	0	0
13.68min : 177.053m/z	0	0	0	0	0	8195.84	0	4047.6	7218.68	0	0	20452.8	26613.6	19020.6	22539.4	21464.2	23645.2
13.69min : 369.117m/z	0	0	0	0	0	28211.1	0	13402.6	26893.8	0	24804	70380.2	93845.7	67427.2	85950	75033.1	124533
13.70min : 407.074m/z	0	0	0	0	0	1338.23	0	0	1227.14	0	0	2071.26	0	0	0	0	0
13.71min : 391.098m/z	0	0	0	0	0	0	0	0	0	0	4886.81	3983.53	6884.57	0	0	0	8085.29
13.74min : 241.539m/z	0	0	0	0	0	0	0	0	0	0	0	0	0	1085.49	0	0	0
13.77min : 775.180m/z	0	0	0	0	0	0	0	0	0	0	0	0	1739.22	0	0	0	0
13.78min : 317.148m/z	0	0	0	0	0	43271.7	0	0	47596.7	0	55211.9	0	68548.1	42691.4	39699.4	55367.7	0
13.84min : 434.182m/z	0	0	0	0	0	0	0	0	0	2289.3	0	0	0	0	0	0	0
13.87min : 479.178m/z	0	0	0	0	0	0	0	0	0	0	0	0	4833.1	0	0	0	4432.83
13.96min : 685.249m/z	0	0	0	0	0	0	0	0	0	1157.1	0	0	0	0	0	0	0
13.97min : 609.203m/z	0	0	0	0	0	0	0	1163.5	0	0	0	0	0	0	0	0	0
13.98min : 662.203m/z	0	0	0	0	0	0	0	0	0	0	0	0	0	1220.07	0	0	0
13.99min : 177.056m/z	0	0	0	0	0	0	0	0	0	3452.8	0	0	0	0	0	0	0
14.01min : 759.218m/z	0	0	0	0	0	0	1809.85	0	0	1934.28	0	0	0	0	0	0	0
14.08min : 525.172m/z	0	0	0	0	0	0	0	0	0	0	0	0	0	2748.12	0	0	0
14.12min : 369.119m/z	0	0	0	0	0	0	20585.2	0	0	17312.9	0	0	0	0	0	0	0
14.13min : 317.150m/z	0	0	0	0	0	0	64524.9	0	0	48363.6	0	0	0	0	0	0	0
14.15min : 315.081m/z	0	0	0	0	0	0	0	0	0	0	0	0	3087.63	0	0	0	0
14.17min : 231.062m/z	0	0	0	0	0	0	0	0	0	0	0	0	3099.45	0	0	0	0
14.24min : 434.178m/z	0	0	0	0	0	0	0	0	1463.69	0	0	0	36760.3	0	30008.4	8492.99	25763.8
14.25min : 867.225m/z	0	0	0	0	0	0	0	0	0	0	622.044	0	0	0	0	0	0
14.27min : 224.096m/z	0	0	0	5540.16	0	0	0	0	0	0	0	0	0	0	0	0	0
14.32min : 420.150m/z	0	0	0	0	0	0	0	0	0	0	0	0	1775.15	0	0	0	0
14.34min : 880.219m/z	0	0	0	0	0	0	0	0	0	0	0	0	0	0	0	0	8701.2
14.37min : 788.216m/z	0	0	0	0	0	0	0	0	0	0	0	0	0	0	0	866.76	0
14.37min : 303.084m/z	0	0	0	0	0	0	0	0	0	0	0	0	0	0	0	0	14346.1
14.38min : 462.178m/z	0	0	0	0	0	0	0	0	0	0	0	0	0	0	1782.55	0	0
14.45min : 452.139m/z	0	0	0	0	0	0	0	0	0	0	0	0	0	0	1263.74	0	0
14.51min : 309.116m/z	0	0	0	0	0	3746.05	0	0	2684.61	0	0	0	15272.3	5815.1	13454	0	25789.8
14.51min : 397.206m/z	0	0	0	0	0	0	0	0	0	0	0	0	0	0	11896.1	0	18000.7
14.51min : 246.573m/z	0	0	0	0	0	0	0	0	0	0	0	0	1527.18	0	0	0	0
14.52min : 326.703m/z	0	0	0	0	0	0	0	0	0	0	0	1325.6	0	0	0	0	0
14.52min : 419.183m/z	0	0	0	0	0	0	0	0	0	0	0	0	0	0	0	0	3457.06
14.53min : 414.228m/z	0	0	0	0	0	0	0	0	0	0	0	0	0	0	0	0	1429.32
14.54min : 706.209m/z	0	0	0	0	0	0	0	0	0	0	0	0	0	0	0	817.631	0
14.58min : 317.147m/z	0	0	56968.5	59558.1	0	0	0	0	0	0	0	0	0	0	0	0	0
14.61min : 275.090m/z	0	0	0	0	0	0	0	0	0	0	0	0	0	2175.78	0	0	2547.68
14.70min : 434.180m/z	0	0	2239.36	0	0	0	0	0	0	0	0	27054.7	113299	17809.7	107254	19907.2	62236.3
14.78min : 309.124m/z	0	0	0	0	0	0	0	0	0	2489.81	0	0	0	0	0	0	0
14.82min : 397.200m/z	0	0	0	1525.62	0	0	0	0	0	0	0	0	0	0	0	0	0
14.86min : 968.212m/z	0	0	0	0	0	0	0	0	0	0	0	0	0	1689.08	0	0	0
14.91min : 464.185m/z	0	0	0	0	0	0	0	0	0	0	0	0	7444.44	0	0	2214.07	1769.08
14.92min : 393.118m/z	0	0	0	0	0	0	0	0	0	0	0	0	0	0	1268.01	0	3259.68
14.92min : 347.111m/z	0	0	0	0	0	0	0	0	0	0	0	0	3666.08	0	2874.64	0	0
14.93min : 231.063m/z	0	0	0	20145.1	13086.8	0	0	0	0	0	0	0	6108.43	0	0	0	0
14.93min : 315.092m/z	0	0	0	0	0	0	0	0	0	0	0	0	0	0	1275.99	0	0
14.95min : 449.107m/z	0	0	0	0	0	9575.46	0	0	9400.58	0	8870.99	13031.5	15453.4	14954.3	12892.9	18797.1	19017.7
15.00min : 481.258m/z	0	0	0	0	0	0	0	0	0	0	0	1889.74	1646.39	0	0	0	0
15.03min : 772.212m/z	0	0	0	0	0	0	0	0	0	0	0	0	0	0	0	0	958.717
15.11min : 317.145m/z	0	0	0	0	0	0	0	0	0	0	0	0	0	0	0	0	0
15.13min : 476.290m/z	0	0	0	0	0	0	0	0	0	0	0	0	2271.11	0	0	0	0
15.26min : 211.168m/z	0	0	0	0	2335.26	0	0	3386.1	0	0	0	0	2492.12	2474.5	0	0	0
15.32min : 391.234m/z	0	0	0	0	0	1786.82	0	0	0	1928.55	0	0	0	0	1951.99	0	0
15.35min : 261.058m/z	0	0	0	0	0	0	0	0	0	0	0	0	0	0	0	0	1653.08
15.36min : 391.098m/z	0	0	0	0	0	832.748	0	0	0	0	0	1792.69	0	2475.41	0	3211.26	2388.11
15.42min : 177.053m/z	0	0	0	0	0	0	0	0	0	0	0	13831.5	19761	0	0	0	22841.6
15.43min : 369.118m/z	0	0	0	0	0	0	0	0	0	0	0	9901.52	14173.9	0	11716.1	15241.8	0
15.44min : 756.234m/z	0	0	0	0	0	0	0	0	0	0	0	0	0	0	9233	0	0
15.44min : 455.112m/z	0	0	0	0	0	0	0	0	0	0	0	0	4722.15	0	0	0	0
15.51min : 281.131m/z	0	0	0	0	0	0	0	0	0	0	0	0	905.949	0	0	0	0
15.52min : 305.101m/z	0	0	0	0	0	0	0	0	0	0	0	0	0	2498.44	5042.98	0	9087.11
15.53min : 273.097m/z	0	0	0	0	0	0	0	0	1723.54	0	2087.59	0	0	3252.19	2110.33	4642.97	0
15.55min : 899.327m/z	0	0	0	0	0	0	0	0	0	0	0	0	0	0	1349.83	0	0
15.55min : 473.203m/z	0	0	0	0	0	0	0	1237.61	0	0	0	0	0	0	0	0	1918.15
15.58min : 431.191m/z	0	0	0	0	0	14226.4	12648.3	9214.78	0	12391	15103.7	23327.9	22676.8	24541	22483.9	32677	32901.9
15.58min : 448.217m/z	0	0	0	0	0	0	0	0	0	0	2029.31	3686.86	2289.25	2251.64	0	3916.16	1878.17
15.58min : 269.136m/z	0	0	0	0	0	1210.89	0	0	0	0	0	0	2161.48	1646.36	0	0	0
15.58min : 539.317m/z	0	0	0	0	0	0	0	0	0	0	0	0	0	0	651.916	0	0
15.59min : 468.163m/z	0	0	902.828	0	0	0	0	0	0	0	2184.1	3486.38	0	0	13010.6	2711.88	13294.1
15.62min : 694.202m/z	0	0	0	0	0	0	0	0	0	0	0	0	0	1837.39	0	2639.29	0
15.62min : 883.353m/z	0	0	0	0	0	1475.65	1007.71	0	1169.63	0	0	0	0	0	0	0	0
15.62min : 453.172m/z	0	0	0	0	0	0	0	0	0	0	4418.67	0	0	0	3323.68	0	5745.91
15.69min : 309.117m/z	0	0	0	1421.08	0	15742	0	0	11642.9	0	13924.7	20083.4	17796.6	20393.1	20735.5	27571.1	30667.7
15.70min : 469.140m/z	0	0	0	0	0	0	0	0	2553.61	0	0	0	0	0	0	0	0
15.75min : 795.222m/z	0	0	0	0	0	0	0	0	0	0	0	0	0	0	0	0	3094.25
15.76min : 229.178m/z	0	0	1463.72	0	1768.83	0	0	0	0	0	0	0	0	0	0	0	0
15.79min : 211.170m/z	0	0	6190.57	0	3844.83	0	0	2137.3	0	2659.89	0	0	0	0	0	0	0
15.84min : 413.217m/z	0	0	0	0	0	0	0	0	0	1387.18	0	0	0	0	0	0	0
15.84min : 434.179m/z	0	0	0	0	0	0	0	0	2324.89	0	0	0	64991.4	12539.8	62340.3	0	42165
15.87min : 507.177m/z	0	0	0	0	0	0	0	0	0	0	0	1526.7	0	0	5653.75	0	3196.83
15.91min : 541.271m/z	0	0	0	0	0	0	0	0	0	0	0	0	0	1476.38	0	0	0
15.96min : 520.323m/z	0	0	0	0	0	0	0	0	0	0	0	0	3032.82	0	0	0	0
15.96min : 255.083m/z	0	0	0	0	0	0	0	0	0	0	0	0	0	0	0	2893.66	0
15.98min : 503.307m/z	0	0	0	0	2861.47	0	0	0	0	0	0	0	0	0	0	0	0
15.98min : 525.284m/z	0	0	0	0	0	0	0	0	0	0	0	0	0	0	2615.2	0	0
16.02min : 547.324m/z	9621.87	0	0	0	0	0	0	0	0	0	0	0	0	0	0	0	0
16.05min : 597.147m/z	0	0	0	0	0	0	2516.43	0	0	0	0	0	0	0	0	0	0
16.07min : 575.234m/z	0	0	0	1424.73	0	0	0	0	0	0	0	0	0	1523.99	0	0	0
16.10min : 611.164m/z	0	0	0	0	0	0	0	0	0	0	0	0	0	0	10372	0	0
16.12min : 553.159m/z	0	0	0	0	0	0	0	0	0	0	0	0	0	0	1276.29	0	0
16.14min : 409.204m/z	0	0	0	0	0	0	0	0	0	0	0	1426.34	2551.01	2469.65	0	0	3358.71
16.24min : 694.195m/z	0	0	0	0	0	0	0	0	0	0	0	1472.9	0	894.437	0	0	0
16.24min : 309.117m/z	0	0	0	0	0	0	1895.04	0	0	0	0	0	0	0	0	0	0
16.27min : 353.147m/z	0	0	2208.07	3435.05	0	2095.51	3591.21	3058.2	0	0	0	0	0	0	0	0	0
16.29min : 303.080m/z	0	0	0	0	0	0	0	0	0	0	0	0	0	3860.44	0	0	0
16.34min : 468.163m/z	0	0	0	0	0	0	2668.18	1132.26	0	0	0	0	20512.7	0	20732.3	0	13997.2
16.39min : 611.160m/z	0	0	15817	20464.7	0	28607	26500.8	19312.7	24936	22858.1	24496.9	111281	175710	102924	151186	152691	212184
16.40min : 433.112m/z	0	0	0	0	0	0	0	36993.3	85021.6	0	93731.9	160363	146917	161082	0	0	159816
16.52min : 131.086m/z	0	0	0	0	0	0	0	0	0	0	0	5052.28	0	0	0	12338.5	0
16.55min : 443.190m/z	0	0	0	9816.6	0	0	0	0	0	0	0	0	17357	9029.32	14501.7	10905.5	20107
16.56min : 263.126m/z	0	0	0	0	1502.1	0	0	0	0	0	0	2384.74	3905.3	0	0	2694.49	0
16.58min : 453.118m/z	0	0	0	0	0	0	0	0	0	0	0	0	8742.86	2075.01	4377.41	0	8666.12
16.58min : 308.203m/z	0	802.238	0	0	0	0	0	0	0	0	0	0	0	0	0	0	0
16.62min : 324.166m/z	451	0	0	0	0	0	0	0	0	0	0	0	0	0	0	0	0
16.70min : 601.125m/z	0	0	0	0	0	0	0	0	0	0	0	0	0	0	0	0	2199.27
16.70min : 289.070m/z	0	0	0	0	0	1380.86	0	0	0	0	0	4075.34	0	4508.52	4510.76	4057.14	0
16.70min : 579.150m/z	0	0	0	7752.23	0	0	0	0	0	0	0	39044.6	0	41776	39356.5	46819.2	98824.8
16.72min : 867.210m/z	0	0	0	0	0	0	0	0	0	0	0	8280.55	8122.77	0	0	8616.14	18032.8
16.76min : 467.320m/z	0	0	0	0	0	0	0	0	0	1602.1	0	0	0	0	0	0	0
16.78min : 433.157m/z	0	0	0	0	7836.13	0	0	0	0	8090.87	8862.35	0	9253.96	0	0	0	0
16.81min : 722.246m/z	0	0	0	0	0	0	0	0	0	0	0	0	0	0	4330.7	0	0
16.84min : 478.206m/z	0	0	0	0	0	0	0	0	0	0	0	0	0	0	6174.53	0	2173.06
16.86min : 347.110m/z	0	0	0	0	0	0	0	0	0	0	0	0	3674.61	0	2801.53	0	0
16.87min : 177.050m/z	0	0	0	0	0	0	0	0	0	0	0	0	2693.14	0	0	0	0
16.87min : 466.300m/z	0	0	0	0	0	0	0	0	0	0	0	0	0	0	2085.19	0	4100.28
16.87min : 569.313m/z	0	10567.4	12183.8	15399.7	9702.27	10942.8	13793.3	10991.1	11793.7	10515.1	14250.1	12006.6	16179.1	12838.1	10869.5	14317	15069.5
16.88min : 564.358m/z	0	5814.72	0	10385	7721.22	7555.99	10207.2	0	9106.35	8424.4	9267.55	8553.73	0	7226.82	6902.67	7849.26	8738.97
16.89min : 547.331m/z	8689.54	9326.18	14322.4	16413.5	13584.6	13764	18374.5	10457.2	14263	12994.5	12882	13464.3	17521.8	12511.8	10714.9	13521.9	14837.1
16.90min : 585.285m/z	5971	5851.04	5768.4	7789.97	5490.21	5462.17	0	0	5246.54	4983.15	0	6549.65	7094.36	0	0	0	6112.63
16.92min : 285.165m/z	0	0	0	0	1281.61	0	0	0	0	0	0	0	0	0	0	0	0
16.96min : 951.162m/z	0	0	0	0	0	1035.78	0	0	0	0	0	0	0	970.496	0	0	0
16.98min : 487.089m/z	0	0	0	0	0	0	0	0	0	0	0	1991.5	0	0	1377.97	0	0
16.99min : 463.083m/z	0	0	0	0	0	0	0	0	0	0	0	0	0	0	0	62371.2	0
16.99min : 303.051m/z	0	0	0	0	0	0	3179.1	2362.58	0	0	3217.92	0	0	0	0	5723.41	5708.8
16.99min : 465.102m/z	0	0	14256.4	19575.1	11725.5	32067.7	41091.5	25674.4	31172.9	32785.9	34138.3	43982.3	44764.9	45561.4	33981.9	0	63447.2
17.04min : 280.521m/z	0	0	529.337	0	0	0	0	0	0	0	0	0	0	0	0	0	0
17.11min : 553.185m/z	0	0	0	0	0	0	0	0	0	0	0	0	6611.87	0	4011.83	0	5403.69
17.13min : 531.196m/z	0	0	0	0	0	0	0	0	0	0	0	0	2217.02	0	0	0	0
17.14min : 548.228m/z	0	0	0	0	0	0	0	0	0	0	0	0	3523.04	0	0	0	0
17.15min : 219.097m/z	0	0	0	0	0	0	0	0	0	0	0	0	21818.7	0	0	0	0
17.15min : 191.102m/z	0	0	0	0	0	0	0	0	0	0	0	0	28974.8	0	0	0	0
17.15min : 369.153m/z	0	0	0	0	0	0	0	0	0	0	0	9991.16	22536.4	0	0	10592.2	30653.5
17.15min : 351.142m/z	0	0	0	0	0	0	0	0	0	0	0	4110.06	6587.75	0	7824.09	0	0
17.17min : 569.165m/z	0	0	0	0	0	0	0	0	0	0	0	1280.8	0	0	0	0	0
17.20min : 293.062m/z	0	0	0	0	0	0	0	0	0	0	0	0	4291.06	1045.49	0	0	0
17.21min : 475.200m/z	4382.67	0	0	0	0	0	0	0	0	0	0	0	0	0	0	0	0
17.23min : 599.197m/z	0	0	1805.61	0	0	0	0	713.065	0	0	0	0	0	0	3490.72	0	4863.38
17.31min : 383.169m/z	0	0	0	0	0	0	0	0	0	0	0	0	8176.3	1865.72	6134.29	0	9456.56
17.32min : 562.249m/z	0	0	0	0	0	0	0	0	0	0	0	0	0	0	1115.95	0	0
17.32min : 329.135m/z	0	0	0	0	0	0	0	0	0	0	0	0	2315.99	0	1587.32	0	0
17.32min : 567.200m/z	0	0	0	0	0	0	0	0	0	0	0	0	3406.52	0	3151.61	0	0
17.33min : 545.222m/z	0	0	0	0	0	0	0	0	0	0	0	0	0	0	5721.75	0	8361.29
17.33min : 347.152m/z	0	0	0	0	0	0	0	0	0	0	0	0	0	0	1258.56	0	0
17.33min : 680.171m/z	0	0	0	0	0	0	0	0	0	0	0	0	0	1125.83	0	0	0
17.34min : 365.152m/z	0	0	0	0	0	0	0	0	0	0	0	0	2930.3	0	0	0	0
17.36min : 615.142m/z	0	0	0	0	0	0	0	0	0	0	1095.65	0	0	0	0	0	0
17.37min : 449.179m/z	0	0	0	0	0	0	0	0	0	0	0	0	0	0	1709	0	2388.11
17.40min : 469.265m/z	0	0	0	0	0	0	0	1207.99	0	1101.7	0	0	2525.18	0	1851.65	0	2245.61
17.40min : 594.178m/z	0	0	0	0	0	0	0	0	0	655.32	0	0	0	0	0	0	0
17.40min : 593.162m/z	0	0	0	0	0	0	0	0	0	0	0	0	7766.56	0	5365.18	9966.38	8814.09
17.41min : 441.118m/z	0	0	0	0	0	0	0	0	0	0	0	0	5567.76	5514.94	6079.73	0	7651.19
17.46min : 673.366m/z	0	0	0	0	0	0	0	0	0	0	0	0	0	0	0	736.266	0
17.49min : 650.390m/z	0	0	0	0	0	0	0	0	906.986	0	0	0	0	0	0	0	0
17.57min : 561.212m/z	0	0	0	0	0	0	0	0	0	0	0	0	0	0	0	0	8868.83
17.58min : 416.191m/z	0	0	0	0	0	3723.75	0	1482.09	3117.63	0	4030.17	13683.7	0	8896.84	11933.9	0	21381.7
17.58min : 219.101m/z	0	0	0	0	0	16806.1	13417.6	8328.39	14695.1	12450	0	89335	145947	78800.5	103203	86017.6	172802
17.58min : 191.106m/z	0	0	0	0	0	22333.7	21712.7	12607.4	0	15064.4	25605.3	146894	247894	114874	175189	133925	306379
17.58min : 473.216m/z	0	0	0	0	0	0	0	0	0	0	0	0	0	0	27239.4	0	56388.7
17.58min : 237.111m/z	0	0	0	0	0	15575.4	14829.7	11132.4	16407.1	12540.8	20403.4	126926	209289	118854	163778	132152	295702
17.58min : 437.121m/z	0	0	0	0	0	0	0	3830.61	2530.26	0	0	0	0	0	7040.26	8458.22	11487.6
17.59min : 421.145m/z	0	0	0	0	0	5941.25	0	0	5495.46	0	7409.52	11621.4	18093	0	10847.8	0	18291.4
17.59min : 312.202m/z	275.815	0	0	0	0	0	0	0	0	0	0	0	0	0	0	0	0
17.59min : 625.204m/z	0	0	0	0	0	0	0	0	0	0	0	0	0	0	1507.09	0	0
17.59min : 819.297m/z	0	0	0	0	0	0	0	0	0	0	3749.12	0	15749.5	6658.44	11100.9	0	0
17.60min : 478.183m/z	0	0	0	0	0	0	0	0	0	0	0	0	0	0	3630.17	0	0
17.60min : 458.200m/z	0	0	0	0	0	0	0	0	0	0	0	0	0	0	2296.96	1979.22	3569.94
17.62min : 816.297m/z	0	0	0	0	0	0	0	0	0	0	0	0	2485.83	0	0	0	0
17.65min : 850.221m/z	0	0	0	0	0	0	0	0	0	0	0	0	0	0	0	0	814.738
17.68min : 347.108m/z	0	0	0	0	0	0	0	0	0	0	0	0	2482.81	0	0	0	0
17.68min : 622.394m/z	0	0	0	0	0	0	861.73	0	0	0	0	0	0	0	0	0	0
17.69min : 630.342m/z	0	0	0	0	0	2227.08	0	0	2559.13	0	0	0	0	0	0	0	0
17.69min : 644.255m/z	0	0	0	0	0	0	0	0	0	0	0	0	0	0	0	0	0
17.70min : 645.283m/z	0	0	0	0	1352.05	0	0	0	0	0	0	0	0	0	0	0	0
17.71min : 722.243m/z	0	0	0	0	0	0	0	0	0	0	0	0	1148.86	0	0	0	0
17.71min : 669.387m/z	628.481	0	0	0	0	0	0	0	0	0	0	0	0	0	0	0	0
17.72min : 591.356m/z	63438.6	22248.6	38122.7	46815.6	39275.4	31711	49565.5	26079.4	37398.2	37065.3	45415.1	36322	39488.4	23668.3	32324.7	39367.5	41527.5
17.72min : 613.338m/z	36018.5	37807.8	34296.4	44489.8	41339.6	29123.7	44281.4	21371.9	33806.4	34530.3	38730	34447.8	38611.5	25618.4	28920.8	38902.3	41077.2
17.72min : 629.311m/z	42045.9	22275.7	17523.2	19097.5	0	14381	23869.8	12993.7	16059.6	17229.6	20762.7	16435.7	20639.9	13075.3	13572.5	0	17405.3
17.73min : 608.383m/z	29725	20116.3	25491.2	32828.7	26232.6	22500.9	34948.2	16866.5	25030.4	26282.6	31164.1	27013.7	28842.4	18694	20068.8	21317.6	23782.3
17.76min : 462.138m/z	0	0	0	0	0	0	0	0	0	0	0	687.373	0	0	0	0	0
17.77min : 315.160m/z	0	0	0	0	0	0	0	0	0	0	0	0	0	0	0	2273.8	0
17.79min : 505.261m/z	0	0	0	0	0	0	0	0	0	0	0	931.495	0	0	0	0	0
17.80min : 461.142m/z	0	0	0	2843.22	1467.84	1536.55	0	0	0	1459.6	1080.43	0	0	0	0	3270.18	3904.4
17.80min : 322.651m/z	0	0	0	0	0	0	0	0	0	857.02	0	0	0	0	0	0	0
17.88min : 649.693m/z	0	0	0	0	0	0	0	0	0	0	0	0	0	0	633.226	0	0
17.94min : 263.126m/z	0	0	0	0	0	0	0	0	0	0	0	985.238	0	0	0	0	0
17.95min : 309.113m/z	0	0	0	0	0	0	0	0	0	0	0	0	4022.08	0	0	0	4451.82
17.96min : 583.255m/z	0	0	0	0	0	0	1537.53	0	0	0	0	0	0	0	0	0	0
17.97min : 411.220m/z	0	0	0	0	0	0	0	0	0	0	0	0	0	1319.23	0	1248.21	3860.87
17.98min : 303.123m/z	0	0	0	0	0	0	0	0	0	3128.36	0	0	0	0	0	0	0
18.01min : 165.084m/z	0	0	0	0	0	0	0	0	0	0	0	0	0	2975.45	0	0	0
18.02min : 355.112m/z	0	0	0	0	0	0	1000.78	0	0	0	0	0	0	0	0	0	0
18.04min : 413.215m/z	0	0	915.464	0	0	0	0	0	0	0	0	0	0	0	0	0	0
18.05min : 264.127m/z	0	0	576.564	0	0	0	0	0	0	0	0	0	0	0	0	0	0
18.08min : 449.102m/z	0	0	0	0	0	0	0	0	0	0	0	4559	0	0	0	0	0
18.16min : 367.180m/z	510.352	0	0	0	0	0	0	0	0	0	0	0	0	0	0	0	0
18.19min : 617.145m/z	0	0	0	0	0	2080.01	0	1471.59	1674.85	0	1874.5	0	0	0	1822.51	0	3326.42
18.20min : 595.164m/z	0	0	0	0	0	20445.7	0	0	15381.8	10628.3	0	63429.5	107735	55306.5	103435	77469.1	157057
18.21min : 756.227m/z	0	0	0	0	0	0	0	0	0	0	0	0	0	0	0	0	1626.94
18.25min : 712.428m/z	1120.1	0	0	0	0	0	0	0	0	0	0	0	0	0	0	0	0
18.30min : 185.113m/z	0	0	0	0	0	0	0	0	0	0	0	0	0	2630.14	0	0	0
18.30min : 694.413m/z	0	0	0	0	0	1169.89	0	0	0	0	0	0	1702.43	0	0	1692.42	0
18.32min : 578.142m/z	0	0	0	0	0	0	0	0	0	0	0	1110.64	0	0	1731.49	0	0
18.44min : 318.696m/z	0	0	0	0	0	0	0	0	34023.4	28602.6	35346	0	0	36688.8	0	0	26132.7
18.44min : 666.415m/z	0	0	0	0	0	0	0	0	0	0	751.179	0	0	0	0	0	0
18.45min : 635.382m/z	170754	38202.9	39742.5	47384.2	39850.4	81367.5	169386	32611.1	37505.9	38307.6	45881	41949.1	51421.3	56612.9	34953.6	49258	49973.1
18.45min : 340.177m/z	0	0	0	0	0	0	34583.6	0	0	0	0	0	0	0	0	0	0
18.45min : 688.287m/z	0	0	0	0	0	3585.64	6283.27	0	0	0	0	0	3112.76	0	0	0	0
18.45min : 679.344m/z	14449.5	23816.4	0	0	13902.3	0	0	0	0	0	18282.3	0	0	14770.6	9986.64	0	8892.88
18.45min : 657.363m/z	88692.5	65543.6	42879.5	52677	36005.7	36677.2	70131.6	31245.7	39716	39201.2	41909.7	43077.7	61188	61774.6	43465	57228.5	64194.3
18.45min : 673.336m/z	42107.5	41491.7	23107.5	27584	22520.1	22288.9	40060.9	18284	22889	23430.8	14898.1	25491	32257.7	31480.3	21243.6	26212.1	23503.4
18.45min : 652.409m/z	59621.9	33058.5	39256.7	43295.3	31561.5	28493.9	57737.7	26311.6	30095.7	31061.5	35922.4	34794.9	50432.7	41269.4	25709.9	40221.8	29738.1
18.46min : 671.342m/z	0	0	0	0	0	0	26941.4	0	0	0	23365.6	0	0	0	0	0	0
18.46min : 636.390m/z	0	0	0	0	31128	0	0	0	0	0	0	0	0	0	0	0	0
18.46min : 695.324m/z	6608	0	9859.73	11849.8	0	0	17180	0	8620.26	9745.62	0	0	0	0	0	9312.44	0
18.47min : 689.308m/z	2398	0	0	0	3863.38	0	0	0	0	0	0	0	0	0	0	0	0
18.63min : 708.217m/z	0	0	0	0	0	3160.68	0	0	0	0	0	0	0	0	0	0	0
18.65min : 655.270m/z	0	0	717.723	0	0	0	0	0	0	0	0	0	0	0	0	0	0
18.66min : 625.178m/z	0	0	0	0	0	0	0	533.356	0	0	0	0	0	5966.65	21969.6	8598.92	36164.5
18.67min : 317.148m/z	0	0	0	88570.9	0	0	101563	0	0	75937.3	86568.4	66527.6	95719.8	76171.5	65851.6	98160.8	97040.9
18.67min : 264.088m/z	0	0	0	0	0	0	6016.2	2820.23	0	0	0	0	0	0	0	0	0
18.68min : 319.165m/z	0	0	0	0	0	0	0	0	0	2859.76	0	0	0	0	0	0	0
18.74min : 623.167m/z	0	0	0	0	0	0	0	0	0	0	0	0	1783.55	0	0	0	0
18.79min : 494.172m/z	0	0	0	728.793	0	0	0	0	0	0	0	0	0	0	0	0	0
18.79min : 666.390m/z	1467.46	0	0	0	0	0	0	0	0	0	0	712.052	0	0	0	0	0
18.80min : 671.344m/z	1806.5	0	0	0	0	0	0	0	0	0	0	714.271	0	0	0	0	0
18.80min : 493.179m/z	0	0	0	0	1986.69	0	0	0	0	0	0	0	0	0	0	0	0
18.83min : 331.128m/z	0	0	0	0	0	0	1927.38	1602.04	0	1881.71	1342.19	0	2222.12	0	0	0	0
18.83min : 462.250m/z	0	0	0	0	0	0	0	0	1898.38	0	0	0	0	0	0	0	0
18.86min : 945.506m/z	0	0	0	0	0	0	0	0	0	0	0	0	0	2509.88	0	0	0
18.88min : 287.054m/z	0	0	0	0	0	1610.45	1829.41	0	0	0	1763.59	1912.25	0	1628.31	0	2977.3	2707.06
18.89min : 449.108m/z	0	0	0	0	0	12170.4	0	0	13616.1	10173	0	14395.8	17070.2	15631.7	13674.1	0	0
18.90min : 891.314m/z	5250.98	0	0	0	0	0	0	0	0	0	0	0	0	0	0	0	0
18.91min : 471.098m/z	0	0	0	0	0	0	0	1795.26	2324.77	0	0	0	0	1480.89	0	0	0
18.91min : 369.727m/z	0	1121.33	0	0	0	0	0	0	0	0	0	0	0	0	0	0	0
18.91min : 649.355m/z	1647.94	0	0	0	0	0	0	0	0	0	0	0	0	0	0	0	0
18.94min : 761.407m/z	0	0	0	0	0	0	0	0	0	0	0	0	0	0	0	0	1943.61
18.95min : 563.153m/z	0	0	0	0	0	974.641	0	0	0	0	0	2561.56	2972.07	1864.15	1786.52	4057.13	0
18.95min : 756.445m/z	1796.82	0	0	0	0	0	0	0	0	0	0	0	0	0	0	0	0
18.95min : 738.441m/z	0	0	2622.51	0	0	2437.91	0	3449.19	2876.04	0	3915.28	2869.95	0	2297.5	0	3359.9	2223.8
18.96min : 773.469m/z	835.859	0	0	0	0	0	0	0	0	0	0	0	0	0	0	0	0
18.96min : 777.378m/z	1835.94	0	0	0	0	0	0	0	0	0	0	0	0	0	0	0	0
18.96min : 918.532m/z	2990.4	0	0	0	0	0	0	0	0	0	0	0	0	0	0	0	0
18.96min : 939.460m/z	4483.99	0	0	0	0	0	0	0	0	0	0	0	0	0	0	0	0
18.96min : 901.507m/z	599.997	0	0	0	0	0	0	0	0	0	0	0	0	0	0	0	0
18.97min : 923.485m/z	3697.65	0	0	0	0	0	0	0	0	0	0	0	0	0	0	0	0
18.98min : 521.285m/z	0	0	0	0	0	0	0	0	0	0	0	0	0	0	0	0	1712.96
18.99min : 411.220m/z	0	0	1962.28	0	0	0	0	0	0	0	0	0	0	0	0	2605.67	0
19.00min : 309.120m/z	0	0	0	0	0	0	0	0	0	0	0	2250.39	0	0	5372.27	0	0
19.04min : 479.248m/z	0	0	0	0	0	0	0	0	0	0	0	1378.54	0	0	0	0	0
19.06min : 378.157m/z	0	0	0	0	0	0	0	0	0	0	0	0	0	0	1710.32	0	0
19.11min : 711.438m/z	0	0	0	0	0	0	0	0	0	0	0	1332.31	0	0	0	0	0
19.13min : 696.434m/z	66121	27311.2	42864.5	34884.5	28867.1	34646.8	34981.4	26271.4	25360.4	29307.1	28397.9	32143.7	45004.1	30120.4	22477.6	32231.6	30865.3
19.14min : 679.407m/z	380544	109543	230393	180404	143598	207492	197932	148586	149758	156695	147385	145858	210107	155643	105014	144295	161688
19.14min : 717.363m/z	38224.6	35842.5	34866.9	31011	27197.6	28318.9	31817.5	24289.2	23617.3	31819.2	28744.2	22116.6	32630.4	24248.1	16066	22687.9	26237.3
19.14min : 701.389m/z	102453	52641.5	67063.6	50010.3	42827.4	65050.6	52712.8	41440.8	45309	50062.7	49951.6	42280.5	65036.1	44205.2	34591.7	46557	50777.8
19.14min : 277.104m/z	0	0	1457.3	0	0	0	0	0	0	0	0	0	0	0	0	0	0
19.14min : 713.457m/z	0	0	0	0	0	0	7328.42	0	0	0	8297.93	0	0	0	0	0	0
19.14min : 359.710m/z	0	23605.1	0	0	0	0	0	0	0	0	0	0	0	0	0	0	0
19.14min : 733.345m/z	0	0	10208.8	0	0	0	0	0	0	6765.52	0	6088.44	0	0	0	0	0
19.14min : 362.189m/z	0	34673.1	0	0	0	0	0	0	0	0	0	0	0	0	0	0	0
19.15min : 739.346m/z	0	23489	17273.8	0	0	17306.2	0	13774.2	14866.5	16543.3	15345.1	0	0	14017.4	0	0	0
19.15min : 723.371m/z	0	0	0	0	0	0	0	0	0	28970.6	24290.3	0	0	0	0	0	0
19.15min : 755.308m/z	0	0	0	0	0	0	0	0	0	0	0	0	2649.13	0	0	0	0
19.19min : 732.315m/z	3527.74	0	0	0	0	0	0	0	0	0	0	0	0	0	0	0	0
19.21min : 435.169m/z	136954	0	0	0	0	0	0	0	0	0	0	0	0	0	0	0	0
19.34min : 358.182m/z	0	0	0	0	0	0	0	0	0	0	0	0	0	0	0	0	0
19.34min : 881.221m/z	0	0	0	0	0	0	0	0	0	0	0	0	1893.74	0	0	0	0
19.35min : 583.176m/z	0	0	0	0	0	0	0	0	0	0	0	0	0	0	1221.36	0	0
19.40min : 519.282m/z	0	0	0	0	0	0	0	0	0	0	0	2380.25	0	2136.56	0	0	6333.08
19.44min : 417.119m/z	0	0	0	0	0	0	0	3913.12	0	0	0	0	0	23449.7	0	0	20865.5
19.47min : 569.181m/z	0	0	1267.69	0	0	0	0	0	0	0	0	0	0	0	0	0	0
19.48min : 414.209m/z	0	0	0	0	0	2761.76	0	0	0	0	0	0	0	0	0	0	0
19.50min : 800.485m/z	0	0	0	0	0	0	0	0	0	0	0	0	0	0	0	0	964.451
19.50min : 962.557m/z	3207.52	0	0	0	0	0	0	0	0	0	0	0	0	0	0	0	0
19.50min : 715.362m/z	2841.55	0	0	0	0	999.137	0	0	0	0	0	0	0	0	0	0	0
19.51min : 753.336m/z	0	0	0	0	0	0	0	1822.89	0	0	0	0	0	0	0	0	0
19.51min : 983.479m/z	6590.16	0	0	0	0	0	0	0	0	0	0	0	0	0	0	0	0
19.53min : 710.410m/z	2118.04	0	0	0	0	0	0	0	0	0	0	0	0	0	0	0	0
19.53min : 693.387m/z	1504.47	0	0	0	0	0	0	0	0	0	0	0	0	0	0	3895.73	0
19.53min : 731.337m/z	2450.99	0	0	0	0	0	0	0	0	0	0	0	0	0	0	1895.52	0
19.53min : 945.531m/z	13911	0	0	0	0	0	0	0	0	0	0	0	0	0	0	0	0
19.56min : 844.395m/z	0	0	0	0	0	0	0	0	0	0	0	0	0	648.205	0	0	0
19.57min : 782.470m/z	0	0	0	0	0	4618.48	0	0	0	0	0	4391.52	0	4216.72	0	0	4350.29
19.61min : 827.418m/z	0	0	0	0	0	0	0	0	0	0	0	2002.74	0	0	0	0	0
19.61min : 838.441m/z	0	0	0	0	0	0	0	0	0	0	0	996.871	0	0	0	0	0
19.61min : 479.246m/z	0	0	0	0	0	0	0	0	0	0	0	0	0	0	0	0	2207.97
19.72min : 418.200m/z	0	0	0	0	0	0	0	0	1244.67	0	0	0	0	0	0	0	0
19.72min : 435.174m/z	0	0	0	0	0	0	0	0	0	0	0	2598.44	0	0	0	0	0
19.74min : 799.333m/z	0	0	0	0	0	4706.35	0	0	0	0	0	0	0	0	0	0	0
19.76min : 755.474m/z	0	807.445	0	0	0	0	0	0	0	0	0	0	0	0	0	0	0
19.76min : 724.440m/z	0	0	0	0	0	0	0	0	0	0	0	0	0	0	0	0	0
19.77min : 776.358m/z	0	0	0	0	0	0	0	0	0	0	0	0	0	0	0	0	0
19.78min : 767.398m/z	0	0	0	0	0	48048.6	0	0	0	0	44670.9	33715.6	0	36161	0	38854.4	0
19.78min : 757.489m/z	0	0	0	0	11756.6	0	0	0	0	7849.92	11871	0	14500.4	0	6712.08	0	0
19.78min : 723.433m/z	756030	188109	224898	495873	260134	326379	269905	195536	198481	207739	280634	244278	300161	241690	220970	261399	420005
19.78min : 777.376m/z	0	13212.5	12434	18145.6	13367.2	11427.7	0	11056.8	0	10743.8	18355.4	0	0	12536.7	10312.3	0	0
19.79min : 740.460m/z	68965.2	28673.1	40736.8	88484.9	52966.2	57420.7	55089.8	38854.8	40406.1	38429.1	48441.1	53460.8	61256.1	45385.9	41698.7	48987.7	66501
19.79min : 781.394m/z	0	0	0	32798.7	0	0	0	0	0	0	0	0	0	0	0	0	0
19.79min : 745.415m/z	132838	63122.4	76312.3	143244	85934.5	95283.1	92304	59681.2	62014.3	61997.2	89611.6	69820.8	94442.2	71315.8	62199.9	79639.8	120001
19.79min : 761.389m/z	36514	43150.4	41197.2	74155.6	43764.7	55103.1	54979.5	33666.2	38453.4	39010.5	51969	41167.6	49206.9	35820.4	31307.5	47047.6	58947.4
19.80min : 384.202m/z	0	0	0	0	0	0	0	0	33701	0	0	0	0	0	0	0	0
19.80min : 783.374m/z	0	35813.4	20959.2	0	22131.1	27248.4	0	17209.7	0	23411	0	18124	24042.1	18221.5	16825.9	0	0
19.81min : 378.240m/z	0	0	0	0	0	0	0	0	0	0	0	0	0	0	0	0	11443
19.81min : 754.465m/z	2338.42	0	0	0	0	0	0	0	0	0	0	0	0	0	0	0	1911.59
19.83min : 762.409m/z	25183.3	0	0	0	0	0	0	0	0	0	0	0	0	0	0	0	0
19.85min : 783.461m/z	6719.99	0	0	0	0	0	0	0	0	0	0	0	0	0	0	0	0
19.96min : 451.183m/z	0	0	0	0	0	0	0	0	0	1463.37	1198.25	0	0	0	916.344	0	0
19.99min : 247.128m/z	0	0	0	0	0	0	0	0	0	0	0	0	1506.31	0	0	0	0
19.99min : 989.554m/z	12474	0	0	0	0	0	0	0	0	0	0	0	0	0	0	0	0
20.00min : 480.217m/z	0	1022.07	0	0	0	0	0	0	0	0	0	0	0	0	0	0	0
20.00min : 514.257m/z	3259.73	0	0	0	0	0	0	0	0	0	0	0	0	0	0	0	0
20.01min : 514.780m/z	5930.88	0	0	0	0	0	0	0	0	0	0	0	0	0	0	0	0
20.03min : 891.314m/z	4433.99	0	0	0	0	0	0	0	0	0	0	0	0	0	0	0	0
20.09min : 506.269m/z	0	0	0	0	0	0	0	0	0	0	0	0	0	0	1547.33	0	2196.33
20.09min : 302.234m/z	0	0	5700.17	0	0	0	2171.99	0	0	0	0	0	0	0	0	0	0
20.09min : 863.468m/z	0	0	0	0	0	0	0	0	0	0	0	0	1009.66	0	0	0	0
20.10min : 436.224m/z	0	0	0	4104.5	0	0	0	0	0	0	0	0	0	0	0	0	0
20.11min : 189.110m/z	0	0	0	0	0	2441.82	0	0	0	0	0	0	0	0	0	0	0
20.12min : 414.243m/z	0	0	0	0	0	4073.14	0	5107.73	0	0	0	5374.47	0	0	0	5320.09	0
20.12min : 828.493m/z	0	0	0	0	0	0	0	0	0	0	0	1549.52	0	0	0	0	0
20.13min : 754.439m/z	0	0	0	0	0	0	0	0	0	0	0	0	0	0	0	2185.05	0
20.13min : 211.095m/z	0	0	0	0	1524.84	0	0	0	0	0	0	0	0	0	0	0	0
20.13min : 505.196m/z	0	0	0	0	0	0	0	0	0	0	0	0	0	0	6605.87	0	0
20.13min : 758.404m/z	0	0	0	0	0	2197.52	0	0	0	0	0	0	0	0	0	0	0
20.14min : 377.732m/z	0	0	0	0	0	0	0	0	0	2124.42	0	0	0	0	0	0	0
20.15min : 797.349m/z	0	0	0	0	0	0	2476.25	0	0	0	0	0	3059.94	0	0	2046.88	0
20.15min : 386.241m/z	0	0	0	0	0	0	0	0	0	0	1517.26	0	0	0	0	0	0
20.16min : 759.392m/z	3575.13	0	0	0	0	0	0	0	1119.45	0	0	0	0	0	0	0	0
20.17min : 737.402m/z	1827.33	0	0	0	0	1079.18	0	0	0	0	0	0	0	0	0	0	0
20.17min : 225.107m/z	0	0	0	0	0	0	0	0	0	0	0	991.964	0	0	0	0	0
20.22min : 826.489m/z	0	0	0	0	0	0	0	0	0	0	0	0	0	0	0	0	5872.85
20.23min : 658.361m/z	0	0	0	0	0	0	976.219	0	0	0	0	0	0	0	0	0	0
20.24min : 775.361m/z	3581.94	0	0	0	0	0	0	0	0	0	0	0	0	0	0	0	0
20.27min : 433.232m/z	0	0	0	0	0	0	2228.72	0	0	0	0	0	0	0	0	0	0
20.29min : 852.496m/z	0	0	0	0	0	0	0	0	0	0	0	0	0	0	0	645.512	0
20.31min : 841.395m/z	0	0	0	0	0	0	0	0	0	0	0	0	0	0	4699.33	0	0
20.33min : 865.478m/z	0	0	0	0	0	0	0	0	0	0	0	0	0	2207.61	0	0	0
20.34min : 757.495m/z	0	0	0	0	0	0	0	0	0	1377.05	0	0	0	0	0	0	0
20.35min : 411.720m/z	0	0	0	0	0	0	0	0	0	0	0	0	0	0	0	0	18053.2
20.35min : 410.197m/z	0	0	0	0	0	0	0	0	0	0	0	0	0	0	0	0	33320.2
20.36min : 542.804m/z	0	877.795	0	0	1362.08	0	0	0	0	0	0	0	0	0	0	0	0
20.36min : 801.513m/z	0	0	0	0	0	0	23328.7	0	0	0	20632.1	0	0	13896.1	0	20327.5	15756.5
20.37min : 414.708m/z	0	0	0	0	0	0	0	0	0	0	0	0	0	0	0	0	13041.6
20.37min : 460.770m/z	0	0	0	0	0	898.336	0	0	693.112	0	0	0	0	0	0	0	0
20.37min : 406.219m/z	0	0	0	0	58002.4	0	0	0	0	0	0	0	0	0	0	0	0
20.37min : 799.497m/z	0	0	0	0	0	0	0	16126.6	0	0	906.91	1316.64	0	0	0	0	0
20.37min : 411.208m/z	0	0	0	0	0	0	0	0	0	0	0	0	0	9614.61	0	0	0
20.37min : 803.430m/z	0	0	92046.2	0	76528	0	0	0	0	0	99263.6	0	0	72698.2	85125.4	91577.5	0
20.37min : 402.219m/z	0	0	0	0	0	0	0	62096.2	0	0	0	0	0	0	0	0	0
20.38min : 811.424m/z	0	118288	0	0	0	0	0	0	0	0	70087.9	47459.8	0	63897.2	0	0	56521.5
20.38min : 767.460m/z	1.13168e+06	706505	830655	687094	489832	715277	722714	452213	765038	458214	605902	489943	961004	508395	714400	651722	549296
20.38min : 403.734m/z	0	0	0	0	0	0	0	69435.5	0	0	0	0	0	0	0	0	0
20.38min : 803.508m/z	0	0	0	95210.3	0	0	0	0	0	78601.2	0	0	0	0	0	0	0
20.38min : 821.402m/z	0	0	0	0	0	0	0	0	0	19606.7	28164.2	16742.5	0	0	15270.1	22231.1	0
20.38min : 789.441m/z	183051	228983	235983	211524	154748	200299	211776	139294	219155	146999	177993	140922	265370	154362	176288	190205	157220
20.38min : 784.486m/z	108189	104751	147075	121713	95479.5	122060	135638	92643.9	127653	94675.2	121845	103308	185089	98437.3	116770	126145	99946.2
20.38min : 805.416m/z	46233.9	111924	40586	38683.1	25249.6	83419.2	107329	27261.8	88277.6	27033.8	36141.5	73408.4	115333	27840.3	35465.9	41950.1	78156.6
20.39min : 827.409m/z	0	56239.8	0	42524.9	33447.3	0	43304.4	29921.5	32999.2	30059.3	39142.2	30703.9	0	33639.6	27217	42277.2	0
20.39min : 843.372m/z	0	0	0	7608.96	0	5387.71	8062.8	5697.15	4260.2	7287.26	6609.9	0	6068.18	0	0	5602.5	0
20.39min : 542.300m/z	0	0	0	0	0	0	2949	0	0	0	0	0	0	0	0	0	0
20.40min : 820.378m/z	0	0	23788.1	27744	0	19148.7	0	0	0	0	0	0	24480.8	0	0	0	0
20.40min : 798.497m/z	6912.41	2137.58	0	0	0	1677.38	0	0	0	0	0	0	0	0	0	0	0
20.41min : 819.396m/z	10325	24679	0	0	0	0	0	0	0	0	0	0	0	19182.4	0	0	0
20.42min : 860.516m/z	305.966	3425.85	0	0	0	0	0	0	0	0	0	0	0	0	0	0	0
20.42min : 884.505m/z	0	0	0	0	0	1343.39	0	0	0	0	0	0	0	0	0	0	1855.25
20.42min : 844.396m/z	0	0	0	0	1937.27	0	0	0	0	0	0	0	0	0	0	0	0
20.48min : 244.550m/z	0	0	0	0	0	0	0	0	0	0	0	0	0	0	0	0	1046.06
20.48min : 892.339m/z	0	0	0	0	0	0	0	0	0	0	0	0	0	0	0	0	1626.94
20.49min : 387.192m/z	0	0	0	0	0	0	4093.59	0	0	0	0	0	0	0	0	0	0
20.49min : 435.175m/z	0	62419.4	0	0	0	0	106713	67754.2	59628.3	75013.8	0	0	0	0	0	98509.9	102052
20.52min : 891.337m/z	0	0	0	0	0	0	0	0	0	0	0	0	0	0	0	0	0
20.56min : 530.283m/z	0	0	675.868	0	0	0	0	0	0	0	0	0	0	0	0	0	0
20.56min : 751.383m/z	8905.85	0	0	0	0	2880.75	0	0	0	0	0	0	0	0	0	0	0
20.57min : 773.379m/z	2840.32	0	0	0	2166.43	0	0	1882.5	0	1359.31	0	0	0	2270.2	1530.32	0	0
20.58min : 462.136m/z	0	0	0	0	0	0	0	0	0	0	0	1759.98	0	0	0	0	0
20.58min : 529.300m/z	0	0	0	0	0	0	0	0	0	0	0	0	0	702.879	0	0	0
20.59min : 218.210m/z	0	0	0	3263.91	0	0	0	0	3926.19	0	0	6263.03	0	2800.82	0	0	5165.44
20.61min : 752.395m/z	0	0	0	0	0	0	4096.86	0	0	0	0	0	0	0	0	0	0
20.61min : 579.176m/z	0	0	0	0	0	0	0	0	0	0	0	0	0	2017.85	0	0	0
20.62min : 835.405m/z	0	0	0	0	0	0	0	0	0	0	0	0	0	0	0	2278.09	0
20.62min : 434.763m/z	0	0	0	0	0	0	0	0	0	0	0	0	0	2205.66	0	0	0
20.65min : 469.238m/z	468.968	0	0	0	0	0	0	0	0	0	0	0	0	0	0	0	0
20.67min : 931.445m/z	0	0	0	0	0	0	0	0	0	0	1854.06	0	0	0	0	2010.22	0
20.68min : 435.766m/z	0	0	0	0	0	0	0	0	0	0	0	2566.4	0	0	0	0	0
20.68min : 909.459m/z	0	703.052	0	0	0	0	0	0	0	0	0	0	0	0	0	0	0
20.69min : 888.520m/z	1079	0	0	0	0	0	0	0	0	0	0	0	0	0	0	0	0
20.69min : 875.474m/z	0	0	0	0	0	0	0	0	0	0	0	0	0	0	0	0	0
20.69min : 536.271m/z	0	0	0	0	0	0	0	0	0	0	0	0	0	0	0	0	0
20.69min : 458.228m/z	0	0	0	0	0	0	0	0	0	0	0	0	0	0	0	2827.56	0
20.71min : 399.732m/z	0	0	0	0	0	2124.97	0	0	0	0	0	0	0	0	0	0	0
20.71min : 410.714m/z	0	0	0	0	0	4886.39	0	0	0	0	0	0	0	0	0	0	0
20.71min : 455.246m/z	0	0	0	0	1434.83	1229.73	0	0	0	0	0	0	0	0	0	0	0
20.72min : 466.218m/z	2886.94	0	0	0	0	0	0	0	0	0	0	0	0	0	0	0	0
20.72min : 803.423m/z	0	0	1455.1	0	1107.83	0	0	0	1068.9	0	1326.28	1389.14	2491.85	0	0	0	2695.84
20.73min : 798.471m/z	0	0	1422.44	0	4848.94	0	0	0	4547.88	0	0	0	0	0	0	0	0
20.73min : 841.374m/z	0	0	0	0	0	2753.99	4116.64	0	0	0	0	2628.7	4492.64	2961.83	0	0	4470.64
20.73min : 421.191m/z	0	0	0	0	0	0	0	0	0	0	0	0	0	0	0	4166.23	0
20.74min : 819.402m/z	0	0	0	0	0	0	5965.04	791.31	0	1019.07	0	0	0	0	901.711	1728.26	0
20.74min : 781.438m/z	20569.8	0	0	17491	0	0	0	0	0	0	0	0	0	0	0	15311.4	0
20.76min : 421.690m/z	0	0	1632.21	0	0	0	0	0	0	0	0	0	0	0	0	0	0
20.77min : 927.256m/z	0	0	0	0	0	0	0	0	0	0	0	0	0	0	641.002	0	1612.39
20.78min : 475.216m/z	0	0	0	0	0	0	0	0	0	0	0	0	0	0	0	1116.81	0
20.80min : 350.201m/z	0	1873.46	0	0	0	0	0	0	0	0	0	0	0	0	0	0	0
20.87min : 611.108m/z	0	0	0	0	0	0	0	0	0	0	0	0	3568.44	0	0	0	0
20.88min : 447.243m/z	0	0	0	0	0	0	0	0	0	0	1333.62	0	0	0	0	0	0
20.89min : 464.784m/z	0	0	0	0	0	0	0	0	743.609	0	0	0	0	0	0	0	0
20.89min : 177.107m/z	0	0	0	0	0	0	0	0	0	0	0	0	0	0	0	3732.91	0
20.92min : 408.251m/z	0	0	0	0	0	0	0	0	0	0	0	0	0	0	0	9039.03	0
20.93min : 564.314m/z	0	0	0	0	0	0	5610.58	0	0	0	0	0	0	0	0	0	0
20.93min : 847.462m/z	0	138215	0	0	0	0	0	0	0	111975	0	0	0	0	0	0	0
20.94min : 811.487m/z	1.23545e+06	1.23545e+06	1.23545e+06	1.23545e+06	1.23545e+06	1.23545e+06	1.23545e+06	1.23545e+06	1.23545e+06	850975	1.10329e+06	921012	1.1761e+06	1.23545e+06	1.23545e+06	83139	1.00407e+06
20.94min : 843.524m/z	2694.98	0	2162.95	0	0	0	0	0	0	0	0	27369.9	30386.5	0	2178.75	3419.95	0
20.94min : 828.512m/z	158749	181450	218161	239755	207029	193679	228680	197452	199024	159786	210335	196358	230255	209327	205562	263689	183586
20.94min : 833.468m/z	179919	368953	327457	336940	321385	321839	358661	294986	316750	266791	317685	253195	324275	321447	309818	411844	284606
20.94min : 505.306m/z	0	0	0	0	0	0	0	0	0	1400.97	0	0	0	0	0	0	0
20.94min : 901.399m/z	0	0	0	0	0	1044.36	0	950.136	0	0	0	0	0	0	0	0	0
20.95min : 436.721m/z	0	20051.3	14616.8	0	10184.7	15039.6	0	13687.5	0	0	0	16966.9	0	14369.5	12427.4	0	0
20.95min : 907.418m/z	0	0	0	0	0	0	2012.42	0	0	0	0	0	0	0	0	0	0
20.95min : 849.441m/z	70477	53482.1	139292	149093	128472	131915	152888	127032	131839	32195.4	141745	121292	150869	136583	137389	176848	130355
20.95min : 855.452m/z	0	121691	0	0	0	0	0	0	0	75266.4	90079.6	72243.2	0	0	0	72498.5	73682.8
20.95min : 865.419m/z	0	0	0	30421.9	0	0	0	0	20606.1	22391.1	0	0	33576.8	0	0	0	22971.8
20.95min : 872.428m/z	0	0	0	21473.8	0	0	0	0	0	0	0	0	0	0	0	0	0
20.95min : 827.830m/z	523.833	0	0	0	0	0	0	0	0	0	0	0	0	0	0	0	0
20.95min : 861.429m/z	0	0	0	0	0	0	0	0	0	0	0	27640.7	0	0	0	0	0
20.96min : 471.783m/z	0	0	0	0	0	0	0	0	0	0	0	0	0	0	0	0	1373.51
20.96min : 428.228m/z	0	0	0	95304.5	0	0	0	0	0	0	0	0	0	0	0	0	0
20.97min : 845.542m/z	0	0	0	0	20765.2	0	28684.9	16980.7	0	0	0	0	0	0	0	0	0
20.97min : 864.412m/z	0	27181.4	22840.2	0	0	17537.6	0	18503	0	0	0	0	0	0	19575.6	22679.4	0
20.97min : 501.240m/z	0	0	0	0	0	0	0	0	0	0	0	0	0	0	0	0	0
20.97min : 863.423m/z	6466.28	0	0	0	21930.4	0	0	0	0	0	0	0	0	0	0	0	0
20.97min : 842.532m/z	0	0	0	0	2167.34	0	5795.25	0	21021.4	1485.27	0	0	0	0	0	22146.5	0
20.99min : 422.767m/z	0	0	0	0	0	0	0	0	0	0	0	0	0	0	7550.38	0	0
20.99min : 887.395m/z	0	7769.96	0	0	1353.56	0	0	0	0	0	0	0	10535.8	0	0	7425.68	0
20.99min : 934.429m/z	0	0	0	1541.12	0	0	0	0	0	0	0	0	0	0	0	0	0
21.00min : 406.248m/z	0	0	0	0	0	0	0	0	0	0	0	0	0	0	0	43182.8	0
21.02min : 441.248m/z	0	0	0	0	0	0	0	0	0	0	0	0	1724.82	0	0	0	0
21.02min : 521.259m/z	0	0	0	0	0	0	0	0	0	0	0	0	5907.05	1367.42	8322.77	0	5956.24
21.05min : 518.255m/z	0	0	0	0	0	0	0	0	0	0	0	861.592	0	0	0	0	0
21.13min : 795.418m/z	6075.99	1530.05	0	0	0	9553.43	13439.9	11671.6	11497.1	11266.2	15160.4	13790.3	0	0	1659.5	16338.4	0
21.13min : 817.404m/z	9479.8	0	2670	0	0	0	2854.36	0	1531.36	3463.19	3266.21	2425.05	0	0	3880.01	0	0
21.15min : 818.408m/z	0	0	0	939.394	0	0	0	0	0	0	0	0	0	0	0	0	0
21.16min : 896.790m/z	0	0	0	0	0	0	1251.49	0	0	0	0	0	0	0	0	0	0
21.17min : 457.156m/z	0	21420.8	0	0	0	0	0	0	0	0	0	0	0	0	0	0	0
21.21min : 891.323m/z	4263	16378.9	17453.3	20181.5	0	13793	0	0	0	0	16384.8	14816.8	0	15028.8	13080	18385.4	18303
21.21min : 869.341m/z	0	0	0	0	0	0	10009.8	0	6621.32	0	7081.31	6099.57	0	9067.6	0	0	0
21.22min : 907.303m/z	0	2012.18	0	0	0	0	0	2656.52	0	0	0	2986.89	0	0	1577.13	0	0
21.22min : 343.125m/z	0	0	0	0	0	2395.7	4730.36	0	0	0	0	0	0	3573.79	0	0	0
21.22min : 749.253m/z	0	0	0	0	0	0	0	0	0	0	0	0	2032.21	0	0	0	0
21.22min : 923.271m/z	0	0	3874.09	0	0	0	0	0	0	0	0	0	0	0	0	0	0
21.23min : 435.176m/z	0	333032	407732	419607	333843	293147	456477	309353	373746	293960	464840	333939	560541	414336	272873	426259	470388
21.24min : 229.075m/z	0	0	0	0	0	0	0	0	1079.54	0	1012.92	0	0	1050.6	0	0	0
21.24min : 886.372m/z	0	0	0	0	0	0	0	0	0	0	2840.41	2422.81	2505.06	0	0	2856.85	0
21.24min : 922.263m/z	0	0	0	0	0	2107.86	0	0	2326.32	2227.97	3667.43	2563.88	2496.23	0	0	0	0
21.26min : 488.094m/z	0	0	0	0	0	0	0	0	0	0	0	0	0	0	1884.51	0	0
21.27min : 679.714m/z	0	0	0	0	0	0	0	0	0	0	0	0	2062.41	0	0	0	0
21.28min : 847.447m/z	3382.87	0	0	0	1302.92	0	2050.26	0	0	0	0	0	2047.32	0	0	0	0
21.28min : 863.427m/z	0	0	1309.12	0	1519.89	0	0	0	0	1259.23	814.762	0	0	0	0	0	0
21.29min : 825.472m/z	30802.9	0	0	0	0	0	0	0	0	446.957	0	0	0	0	0	0	0
21.29min : 896.295m/z	0	0	0	0	0	0	0	0	0	0	0	0	0	0	0	0	0
21.31min : 678.698m/z	0	0	0	1060.14	0	0	0	0	0	0	0	0	0	0	0	0	0
21.32min : 443.200m/z	0	0	0	0	0	0	0	0	0	0	0	1871.92	0	0	0	0	0
21.33min : 431.971m/z	0	0	625.172	0	0	0	0	0	0	0	0	0	0	0	0	0	0
21.35min : 671.740m/z	0	0	0	0	0	0	0	0	0	0	0	0	1268.12	0	0	0	0
21.35min : 501.812m/z	0	0	0	0	0	0	0	951.106	0	0	0	0	0	0	0	0	0
21.41min : 856.518m/z	0	0	0	0	533750	0	0	0	0	0	0	0	0	649023	0	0	0
21.42min : 480.780m/z	0	0	0	0	0	0	0	0	0	1619.98	0	0	0	0	0	0	0
21.44min : 595.333m/z	0	0	0	0	0	0	0	0	0	0	0	1952.58	0	0	0	0	0
21.44min : 877.494m/z	205284	355606	305307	352103	319214	222282	453726	220546	315897	326166	344379	317910	350152	369073	260511	353118	308393
21.44min : 891.483m/z	0	0	0	0	0	0	0	0	0	0	0	0	0	0	0	156982	0
21.45min : 909.451m/z	0	0	1268.88	0	22338.5	23078.1	0	23701.4	0	0	0	0	0	20592.1	0	30559.7	27643.4
21.45min : 855.512m/z	1.22885e+06	1.09171e+06	1.1239e+06	1.16901e+06	517705	771192	63878.4	726364	1.16427e+06	1.23545e+06	1.23545e+06	1.23545e+06	1.23545e+06	449832	958702	1.23545e+06	1.09167e+06
21.45min : 890.549m/z	0	0	0	0	0	98245.5	0	0	0	0	0	0	0	0	0	0	0
21.45min : 893.469m/z	70508.2	135246	115772	151427	27564.1	21111.3	40946	99370	25122.6	127393	135464	140091	158962	156756	114710	42211	144269
21.45min : 872.538m/z	49062	182084	213273	230692	211673	153882	297563	148394	200195	222316	240943	243049	263268	244494	167740	226329	193582
21.45min : 889.564m/z	0	0	24139.5	0	134228	0	190324	20656.6	123184	0	25350.9	0	28517.8	0	17454.6	24448.9	0
21.45min : 504.779m/z	0	0	0	0	0	0	0	0	0	0	0	1701.78	1472.75	0	0	0	0
21.45min : 986.584m/z	0	0	0	0	0	1136.63	0	0	0	0	0	0	0	0	0	0	0
21.46min : 915.534m/z	0	0	0	2653.28	0	0	0	0	0	0	0	0	0	0	0	0	0
21.46min : 887.541m/z	0	0	0	0	0	0	0	0	0	0	0	0	2446.33	0	1392.81	0	22825.6
21.46min : 443.758m/z	0	17491	0	0	0	0	0	0	0	0	0	0	0	0	0	0	0
21.47min : 445.282m/z	0	21049.5	0	0	0	20166.1	0	0	0	0	0	0	0	0	0	0	0
21.47min : 931.424m/z	0	0	1586.09	0	0	0	7254.54	5718.98	5301.9	6322.72	3296.68	0	9392.84	6320.49	0	8382.13	8967
21.47min : 930.400m/z	0	0	0	0	0	0	0	1501.2	0	0	0	0	0	0	0	0	0
21.47min : 907.431m/z	0	0	0	0	0	0	0	0	0	0	0	24111.7	0	0	0	0	0
21.47min : 466.215m/z	0	0	0	0	0	0	0	0	0	0	5987.51	0	0	0	0	0	0
21.47min : 466.729m/z	0	0	0	0	0	0	0	0	0	0	2936	0	0	0	0	0	0
21.47min : 899.477m/z	0	121965	0	90466	0	0	84088.4	61387	0	65034	82188.8	65812.2	0	0	0	83578.8	78897.7
21.47min : 474.282m/z	0	0	1303.42	0	0	0	0	0	0	0	0	0	0	0	0	0	0
21.48min : 915.453m/z	0	50472.5	41708.9	0	34971.5	34486.6	0	38160.8	34477.1	30494.2	43471.1	35354.9	46827.7	39193.3	32527.8	41411.4	43328.8
21.49min : 908.432m/z	9313.82	25385.1	23937.7	0	0	0	0	0	20681.2	19452.7	0	0	0	0	0	0	0
21.49min : 436.767m/z	127047	0	0	0	0	0	0	0	0	0	0	0	0	0	0	0	0
21.49min : 458.230m/z	0	0	0	47939.1	0	0	43155.4	0	0	0	0	0	0	0	0	0	0
21.49min : 428.255m/z	0	0	0	0	0	0	76564.2	0	0	0	0	0	0	0	0	0	0
21.52min : 506.099m/z	0	0	0	0	0	0	0	0	0	0	0	1666.46	0	0	0	0	0
21.56min : 886.538m/z	2182	0	0	0	0	0	0	0	0	0	0	0	0	0	0	9447.59	0
21.59min : 605.169m/z	0	0	0	0	0	0	0	0	0	0	0	0	0	1229.4	0	0	0
21.63min : 431.220m/z	0	5428.3	0	0	0	0	0	0	0	0	0	0	0	4602.88	0	0	0
21.64min : 462.127m/z	0	0	0	0	0	0	0	0	0	0	0	0	1327.34	0	0	0	0
21.65min : 442.205m/z	0	0	0	0	0	0	0	0	0	0	0	0	5267.01	0	0	6400.08	0
21.65min : 861.424m/z	5128.26	1041.03	0	7625.34	0	0	1233.9	0	0	829.838	7118.38	0	8422.98	0	4919.38	0	5242.66
21.66min : 839.444m/z	0	0	17880.9	0	12789.7	13351.1	16157.3	12771.2	13045.4	15092.6	17575.7	13280.1	17997.1	11911.4	0	16056.6	19209.6
21.67min : 883.421m/z	0	0	0	0	0	0	0	0	0	0	0	0	0	0	4538.28	0	0
21.68min : 262.236m/z	0	0	0	3350.42	0	0	0	2439.59	0	0	0	0	0	4034.54	3486.26	0	5929.6
21.70min : 929.454m/z	0	0	0	0	0	0	0	0	0	0	0	0	0	3426.71	0	0	0
21.72min : 869.333m/z	39938	0	0	0	0	0	0	0	0	0	0	0	0	0	0	0	0
21.75min : 435.170m/z	182440	0	0	0	0	0	0	0	0	0	0	0	0	0	0	0	0
21.76min : 908.426m/z	1220.99	0	0	0	0	0	0	0	0	0	0	0	0	0	0	0	0
21.77min : 593.161m/z	0	0	0	0	0	7120.34	0	0	5471.99	0	6390.92	10647.4	9502.55	0	0	12566.1	14656.8
21.77min : 465.717m/z	0	0	0	2387.45	0	0	0	0	0	0	0	0	0	0	0	0	2461.35
21.81min : 951.441m/z	0	0	0	9499.27	0	0	0	0	0	0	0	0	0	0	0	0	0
21.89min : 619.337m/z	0	0	0	0	0	1282.62	0	0	0	1671.33	0	0	0	0	0	0	0
21.89min : 959.564m/z	6659.85	0	0	0	0	864.047	0	0	0	0	0	0	0	0	0	0	0
21.90min : 464.766m/z	0	0	2463.75	0	0	0	0	0	0	0	0	0	0	0	0	0	0
21.90min : 525.751m/z	0	0	0	0	0	0	0	0	1277.95	0	0	0	0	0	0	0	0
21.90min : 467.297m/z	0	29196.3	0	0	0	0	0	0	0	0	31220.8	0	0	0	0	0	0
21.90min : 465.794m/z	0	17379.2	0	0	0	0	0	0	0	3639.59	0	0	0	0	0	0	0
21.90min : 899.538m/z	1039848	580073	691054	709800	747090	596928	893978	577494	683340	657936	876546	556595	1.06158e+06	826675	484398	1.23242e+06	636972
21.90min : 975.451m/z	0	10551.5	8534.11	10672.5	0	6444.37	12554.9	6489.62	0	0	0	8072.31	9568.27	7994.1	8164.94	9591.64	8531.09
21.91min : 523.312m/z	0	0	0	0	0	0	0	1024.79	0	0	0	0	0	0	0	0	0
21.91min : 921.520m/z	216727	222874	218578	223485	219804	188214	274264	182783	220559	212373	291710	172609	314242	257575	157470	354607	196535
21.91min : 916.564m/z	35513	126083	162621	159776	166749	135841	194023	135987	158435	144983	190779	142134	245415	175014	110423	251802	135704
21.91min : 937.493m/z	79292	145894	124385	136363	118553	109621	147183	104208	120009	113326	20554.7	113917	161090	119572	96106.3	163143	116703
21.91min : 954.509m/z	0	0	0	41937	0	0	0	0	0	0	0	2579.55	0	0	0	0	33387
21.91min : 992.586m/z	0	0	0	0	0	0	2228.44	0	0	0	0	0	0	0	0	0	0
21.91min : 959.477m/z	0	0	0	62223.8	40166	0	57829.8	0	42340.9	43409.8	54976.1	46268.5	61579.7	3167.34	0	51113.1	51966.1
21.91min : 933.591m/z	0	0	26177.7	36212.1	25304.3	20571	33887.2	24541.6	24100.9	24104.4	0	28948.1	34618.4	22649.9	20940.9	29507.5	23319.2
21.91min : 943.502m/z	0	0	75042.8	95556.5	0	78706.7	101726	74031.2	79563.2	79024.4	110954	72494	94818.2	84606.1	67684.7	0	87959.1
21.91min : 934.589m/z	0	0	0	0	0	0	0	0	0	0	147141	0	0	0	0	0	0
21.92min : 480.747m/z	0	33982.3	21605	0	0	0	0	18635.9	0	0	0	0	0	0	19659.8	0	0
21.92min : 931.569m/z	0	0	0	0	0	0	0	0	0	0	0	0	0	0	0	0	0
21.93min : 523.816m/z	0	0	0	0	0	0	0	0	0	0	0	0	0	0	0	1183.75	0
21.93min : 477.245m/z	0	0	51598.6	0	0	42024.7	0	42719.6	0	0	0	0	0	0	38774.4	0	0
21.93min : 953.474m/z	8409.93	37471.1	1976.56	0	28959.7	0	0	0	0	0	32653.2	0	43649.8	0	0	40213.4	0
21.94min : 515.821m/z	0	0	0	0	0	1137.13	0	0	0	0	0	0	0	0	0	0	0
21.94min : 608.844m/z	0	0	0	0	0	1367.33	0	0	0	0	0	0	0	0	0	0	0
21.94min : 526.804m/z	0	0	0	0	0	0	1639.16	0	0	0	0	0	0	0	801.723	0	0
21.95min : 973.326m/z	701.421	0	0	0	0	0	0	0	0	0	0	0	0	0	0	0	0
21.98min : 480.246m/z	10669	0	0	0	0	0	0	0	0	0	0	0	0	0	0	0	0
21.98min : 211.098m/z	0	0	0	0	0	0	0	0	0	0	0	0	0	1868.89	0	0	0
21.99min : 930.567m/z	7090.92	0	0	0	0	0	0	0	0	0	0	0	0	0	0	0	0
21.99min : 701.392m/z	0	0	0	0	2891.2	0	0	0	0	0	0	0	0	0	0	0	0
22.06min : 391.226m/z	0	0	0	0	0	0	1089.88	0	0	0	0	0	0	0	0	0	0
22.10min : 453.120m/z	0	0	0	0	0	0	0	0	0	0	0	0	0	0	12895.1	0	0
22.14min : 751.313m/z	458.96	0	0	0	0	0	0	0	0	0	0	0	0	0	0	0	0
22.15min : 442.240m/z	0	0	0	0	0	0	0	0	0	0	0	5591.26	0	0	0	0	0
22.17min : 246.071m/z	0	0	0	0	0	0	0	0	0	4152.46	0	0	0	0	0	0	0
22.17min : 464.209m/z	0	0	0	0	0	0	0	0	0	0	0	0	4460.58	0	0	0	0
22.17min : 387.159m/z	448.35	0	0	0	0	0	0	0	0	0	0	0	0	0	0	0	0
22.17min : 883.468m/z	15636.7	0	0	8705.57	0	0	7357.06	0	0	4923.26	0	0	11636.6	0	4764.59	0	0
22.18min : 869.343m/z	0	87934.5	50284.4	95809.9	41339.6	45542	89232.5	47360.8	48967.7	61916.5	72945.8	63913.4	69517.5	50665.8	68209.5	72501.3	97121.8
22.19min : 923.274m/z	0	2288.71	1976.18	0	0	0	0	0	1848.96	1812.88	0	0	0	0	0	0	0
22.20min : 465.762m/z	0	0	0	0	0	0	0	0	0	0	0	0	0	0	0	0	0
22.20min : 887.289m/z	0	0	0	0	0	0	0	0	0	0	0	1121.05	0	0	0	0	2155.55
22.22min : 343.127m/z	0	0	0	8647.45	0	5727.4	8761.55	6568.54	9385.96	6016.9	0	0	7494.38	5788.25	0	0	0
22.22min : 895.819m/z	0	0	0	0	0	914.789	0	0	0	0	0	0	0	0	0	0	0
22.23min : 253.072m/z	0	0	0	0	0	0	1874.06	0	0	0	0	0	0	0	0	0	0
22.23min : 887.423m/z	0	0	0	0	1264.86	0	0	0	0	0	0	0	0	0	0	0	0
22.24min : 435.175m/z	0	384497	303962	462690	265295	276691	455186	275502	287639	326416	386083	325786	424069	318364	346363	409495	473502
22.24min : 325.122m/z	0	0	0	0	0	0	0	0	0	0	0	2366.82	0	0	0	0	0
22.26min : 491.274m/z	0	0	0	0	0	0	0	0	0	0	0	0	0	43389.7	0	0	0
22.27min : 520.786m/z	0	0	0	0	0	0	0	0	0	0	0	0	0	1179.62	0	0	0
22.28min : 487.227m/z	2857.96	0	0	0	0	0	0	0	0	0	0	0	0	0	0	0	0
22.28min : 935.488m/z	2083.95	0	0	0	0	0	0	0	0	0	0	0	0	0	0	0	0
22.28min : 913.505m/z	1106	0	0	0	0	0	0	0	0	0	0	0	0	0	0	0	0
22.30min : 523.807m/z	0	0	1269.13	0	0	0	0	0	0	0	0	0	0	0	0	0	0
22.30min : 496.811m/z	0	0	0	0	0	0	2813.88	0	0	0	0	1698.42	0	0	0	0	0
22.31min : 548.823m/z	0	0	0	0	0	0	0	596.787	0	0	0	0	0	0	0	0	0
22.31min : 491.787m/z	0	0	0	0	0	0	0	0	82846.8	0	0	0	0	67618.5	0	0	0
22.33min : 708.329m/z	383.911	0	0	0	0	0	0	0	0	0	0	0	0	0	0	0	0
22.33min : 494.780m/z	0	0	0	0	23653.6	0	0	0	0	0	0	0	0	19406.6	0	0	0
22.34min : 473.787m/z	0	0	0	0	0	0	0	0	0	0	0	0	0	0	0	0	14635
22.34min : 997.511m/z	0	0	0	0	0	0	0	0	0	0	0	0	0	0	0	0	0
22.34min : 987.529m/z	0	0	49892.5	0	0	0	0	54254.5	0	39721.9	0	48908.5	58909.2	0	0	0	0
22.35min : 998.547m/z	0	26057.3	0	32222.9	23305.1	24065.5	0	23622.8	0	20387.8	0	27284.6	28356.5	17670.5	17332.9	28132.1	23686.4
22.35min : 965.546m/z	223336	117046	118674	151612	106495	123477	132899	116128	129022	94540.5	127920	122630	114048	87120.4	82362.1	137911	122162
22.35min : 977.618m/z	0	0	19356	29697.1	18546.9	20303.6	23883.9	20187	0	17040.2	22914.5	19683.8	0	15577.9	10826.1	23559	0
22.35min : 943.564m/z	934755	298183	371625	426936	322339	371072	404827	368708	381834	263993	369058	367464	328684	261439	243303	410225	6298.57
22.35min : 981.517m/z	14925.9	88757.5	86409.1	111480	77389.4	78344	91549.6	83236.1	7512.6	67828.7	95928.8	85763.5	86687.2	6846.42	57801.7	104426	74748.7
22.36min : 489.312m/z	0	0	0	0	0	0	0	0	57128.7	0	0	0	0	0	0	0	0
22.36min : 499.775m/z	0	0	21288.7	0	0	0	25513.6	0	0	0	0	0	0	0	0	0	0
22.36min : 499.262m/z	0	0	34149	0	0	0	38853.9	0	0	0	0	0	0	0	0	0	0
22.36min : 960.590m/z	152763	68482.5	94647.7	106940	77733.5	88431.2	96836.3	8808.96	84338.6	66629.9	95118.7	105000	87631.6	66159.6	63056.1	107180	93758.3
22.37min : 327.834m/z	0	0	3125.76	0	0	0	0	0	0	0	0	0	0	0	0	0	0
22.38min : 988.526m/z	0	0	0	0	0	0	0	0	0	0	0	0	0	0	0	0	23593.5
22.38min : 472.282m/z	0	0	0	0	0	0	0	0	0	0	0	0	0	0	0	0	367036
22.39min : 480.520m/z	1550	0	0	0	0	0	0	0	0	0	0	0	0	0	0	0	0
22.39min : 497.817m/z	0	0	0	0	0	0	0	0	0	1601.91	0	0	0	0	0	0	0
22.41min : 979.513m/z	86834.7	0	0	0	0	0	0	0	0	0	0	0	0	0	0	0	0
22.43min : 996.474m/z	11780	0	0	0	0	0	0	0	0	0	0	0	0	0	0	0	0
22.43min : 488.297m/z	9702.63	0	0	0	0	0	0	0	0	0	0	0	0	0	0	0	0
22.46min : 434.738m/z	0	0	0	0	0	0	0	0	0	0	0	0	0	861.789	0	0	0
22.48min : 495.253m/z	0	0	0	3151.36	0	0	0	0	0	0	0	0	0	0	0	0	0
22.52min : 974.588m/z	1308	0	0	0	0	0	0	0	0	0	0	1359.38	0	0	0	0	0
22.54min : 362.723m/z	0	0	0	0	2150.3	0	0	0	0	0	0	0	0	0	0	0	0
22.58min : 949.470m/z	0	0	0	0	1599.52	0	0	0	0	0	0	0	0	0	0	0	0
22.59min : 305.246m/z	0	0	0	0	0	0	0	0	0	0	0	2171.83	0	0	0	0	0
22.59min : 306.264m/z	0	0	0	0	0	0	0	0	0	0	0	0	0	0	1536.57	1846.72	0
22.59min : 927.499m/z	0	0	0	0	0	2129.51	0	0	0	0	0	4514.14	0	3208.32	0	0	4761.69
22.59min : 905.289m/z	292.811	0	0	0	0	0	0	0	0	0	0	0	0	0	0	0	0
22.60min : 970.466m/z	0	0	0	0	0	0	0	0	0	0	0	0	1668.24	0	0	0	0
22.61min : 883.313m/z	0	0	0	0	0	0	0	0	0	0	0	0	898.161	0	0	0	0
22.63min : 498.251m/z	0	0	0	0	0	0	0	0	0	0	2768.15	0	0	0	0	0	0
22.63min : 464.251m/z	0	0	0	0	0	0	3857.92	0	0	0	0	0	0	0	0	0	0
22.64min : 333.208m/z	0	0	0	0	1974.17	0	0	0	0	0	0	0	0	0	0	0	0
22.65min : 487.102m/z	0	0	0	0	0	0	0	0	0	0	819.771	0	0	0	0	0	0
22.67min : 486.744m/z	0	0	0	0	0	1231.53	0	0	0	0	0	0	0	0	0	0	0
22.74min : 521.791m/z	0	0	0	0	0	0	0	0	6905.68	0	0	0	0	0	16200.6	0	0
22.74min : 532.253m/z	0	0	5006.01	0	0	0	0	0	0	0	0	0	0	0	0	0	0
22.76min : 987.589m/z	299754	239194	121636	125954	123420	100581	144574	109470	72135.2	89278.5	147595	101175	189017	104214	177080	224786	181126
22.76min : 524.768m/z	0	0	13302.6	0	0	0	0	0	0	0	0	0	0	0	14139.8	0	0
22.77min : 521.285m/z	0	0	19113.8	0	0	0	0	0	0	14828.9	0	0	0	0	26527.6	0	0
22.78min : 516.781m/z	0	0	13691.6	0	0	0	0	0	0	0	0	0	0	0	0	22670.9	0
22.78min : 542.801m/z	0	947.171	0	0	0	0	0	0	0	0	0	0	0	0	0	0	0
22.80min : 503.311m/z	0	0	0	0	0	0	23364.8	0	0	0	0	0	0	0	0	0	0
22.80min : 511.316m/z	44845.9	0	0	0	0	0	0	0	0	0	0	0	0	0	0	0	0
22.80min : 511.824m/z	8388.64	0	0	0	0	0	0	0	0	3960.12	0	0	0	0	0	0	0
22.80min : 502.810m/z	0	0	0	0	0	0	40510	0	0	0	0	0	0	0	0	0	0
22.80min : 513.788m/z	60630	0	0	0	0	0	0	0	0	0	0	0	0	0	0	0	0
22.83min : 607.178m/z	0	0	0	0	0	0	0	0	0	0	0	0	0	2128.49	0	2142.69	0
22.84min : 858.477m/z	470.267	0	0	0	0	0	0	0	0	0	0	0	0	0	0	0	0
23.00min : 491.201m/z	6538.99	0	0	0	0	0	0	0	0	0	0	0	0	0	0	0	0
23.01min : 481.382m/z	2325.57	0	0	0	0	0	0	0	0	0	0	0	0	0	0	0	0
23.05min : 519.264m/z	0	0	0	0	0	0	0	0	0	0	0	0	0	0	0	755.603	0
23.09min : 463.132m/z	10773	19980.1	12208.6	0	10070.8	10806.8	15492.7	10480	9360.5	0	0	0	15958.1	0	0	0	16237.4
23.11min : 565.300m/z	0	0	0	0	0	0	0	0	0	0	0	0	0	0	0	0	0
23.11min : 486.771m/z	0	0	0	0	0	0	0	733.244	0	0	0	0	0	0	0	0	0
23.12min : 543.802m/z	0	0	0	0	0	0	0	0	0	0	0	0	0	0	0	0	0
23.13min : 533.341m/z	0	0	16704.2	0	0	0	0	0	0	12611.8	0	0	0	0	0	0	0
23.13min : 546.785m/z	0	0	0	0	0	0	0	0	0	0	0	0	0	0	0	0	0
23.13min : 535.814m/z	0	0	26941.7	0	0	0	0	0	0	20054	0	0	0	0	0	0	0
23.14min : 543.281m/z	0	0	0	15845.3	11571.4	0	0	0	0	0	0	0	0	0	0	0	0
23.14min : 533.841m/z	0	0	3314.95	0	0	0	0	0	0	0	0	0	0	0	0	0	0
23.17min : 577.748m/z	350.994	0	0	0	0	0	0	0	0	0	0	0	0	0	0	0	0
23.17min : 538.793m/z	11750	0	0	0	0	0	0	0	0	0	0	0	0	0	7967.39	0	0
23.29min : 429.747m/z	0	0	0	0	0	0	0	0	0	0	927.49	0	0	0	0	0	0
23.38min : 399.151m/z	0	0	0	0	0	3589.28	0	0	0	0	3374.54	0	0	0	0	0	0
23.39min : 429.117m/z	0	0	0	0	0	0	0	0	0	0	0	0	2664.25	0	2020.51	0	2463.64
23.43min : 860.512m/z	0	0	0	0	0	0	0	0	0	0	0	0	0	0	0	0	1318.48
23.44min : 861.474m/z	752.631	0	0	0	0	0	0	0	0	0	0	0	0	0	0	0	0
23.44min : 431.229m/z	2429.38	0	0	0	0	0	0	0	0	0	0	0	0	0	0	0	0
23.46min : 429.262m/z	0	0	0	0	0	0	2179.14	0	0	0	0	0	0	0	0	0	0
23.49min : 546.840m/z	0	0	5455.21	0	0	0	0	0	0	4406.33	0	0	0	5425.08	0	6844.06	0
23.50min : 475.748m/z	362.998	0	0	0	0	0	0	0	0	0	0	0	0	0	0	0	0
23.53min : 560.810m/z	0	8709	0	3093.39	0	0	0	0	0	2639.37	0	0	0	0	0	0	0
23.54min : 557.314m/z	0	0	0	0	3997.22	0	0	0	0	0	0	0	0	0	0	0	0
23.55min : 557.824m/z	23298.4	21367.6	0	0	7609.03	0	0	0	0	0	0	0	0	0	0	0	0
23.55min : 555.346m/z	13731.3	16417.7	0	0	0	0	0	0	0	0	0	0	0	0	0	0	0
23.56min : 555.843m/z	3187.74	0	0	0	0	0	0	0	0	0	0	0	0	0	0	0	0
23.57min : 565.817m/z	0	0	0	0	0	0	0	0	0	0	0	0	0	0	0	1538.51	0
23.64min : 474.140m/z	0	0	0	0	0	0	0	0	0	0	0	0	0	0	0	910.672	0
23.80min : 278.153m/z	304.998	0	0	0	0	0	0	0	0	0	0	0	0	0	0	0	0
23.85min : 426.241m/z	0	0	0	0	0	0	0	0	0	0	0	0	0	0	0	0	3404.95
23.87min : 562.822m/z	0	0	0	0	0	0	0	0	0	0	0	0	0	1435	0	0	0
23.87min : 739.232m/z	0	0	0	0	0	0	0	0	0	0	0	0	0	0	1447.85	0	0
23.90min : 568.843m/z	6623.75	0	0	2903.8	0	0	3344.41	0	0	0	0	0	2277.39	0	0	0	0
23.90min : 579.828m/z	0	0	2145.39	0	0	0	0	0	0	0	0	0	0	0	0	0	0
23.91min : 425.225m/z	0	0	0	0	0	0	0	3518.19	0	0	0	0	0	0	0	0	0
23.91min : 331.133m/z	0	0	0	0	0	0	0	0	0	0	0	0	0	0	0	0	1391.15
23.91min : 611.122m/z	0	0	0	0	0	0	0	0	1926.81	0	0	2781.08	0	0	0	0	0
23.93min : 582.320m/z	0	0	0	0	0	0	0	0	0	0	0	1403.58	0	0	0	0	0
23.94min : 303.096m/z	0	0	0	0	0	1324.32	0	0	0	0	0	0	0	2839.29	0	0	0
23.95min : 265.142m/z	0	0	0	0	0	4231.25	4497.45	1852.06	0	3012.22	4480.66	9571.75	5873.31	18321.3	0	21653.5	0
23.97min : 529.278m/z	0	0	0	0	0	0	0	0	0	0	0	0	0	0	0	4851.43	0
23.97min : 247.132m/z	0	0	0	2790.31	2102.75	0	0	0	0	0	12376.7	0	19748.4	49659.4	8260.94	70572.8	0
23.98min : 551.257m/z	0	0	0	0	0	4605.32	2157.45	0	3338.04	0	0	17434	6264.81	0	0	28222.3	5551.54
23.98min : 287.126m/z	0	0	0	0	0	0	4918.58	1876.61	0	3208.6	4074.74	11661.7	7242.76	15138	3240.72	18385.4	5973.17
24.06min : 480.240m/z	0	0	0	3356.21	0	0	0	0	0	0	0	0	0	0	0	0	0
24.22min : 348.157m/z	677.565	0	0	0	0	0	0	0	0	0	0	0	0	0	0	0	0
24.23min : 437.249m/z	0	0	0	0	0	0	0	0	0	0	0	0	0	0	2696.72	0	0
24.26min : 381.196m/z	0	0	0	0	0	0	0	0	0	0	0	0	0	0	825.291	0	0
24.27min : 539.250m/z	0	0	0	0	0	0	0	0	0	0	0	0	0	583.525	0	0	0
24.29min : 604.824m/z	749.381	0	0	0	0	0	0	0	0	0	0	0	0	0	0	0	0
24.29min : 524.795m/z	0	0	0	0	0	0	0	0	0	0	0	0	0	0	0	0	0
24.29min : 582.371m/z	0	0	0	0	0	0	0	0	0	0	0	0	0	0	0	0	0
24.32min : 484.153m/z	0	0	0	0	0	0	0	0	0	0	696.65	0	0	0	0	0	0
24.33min : 567.808m/z	0	483.477	0	0	0	0	0	0	0	0	0	0	0	0	0	0	0
24.35min : 621.210m/z	0	0	0	0	0	0	0	0	0	0	0	0	0	0	0	0	3184.14
24.36min : 927.518m/z	3783.67	0	0	0	0	0	0	0	0	0	0	0	0	0	0	0	0
24.38min : 300.252m/z	0	0	0	1999.53	1532.63	0	0	0	0	0	0	0	0	0	0	0	0
24.38min : 464.279m/z	0	0	0	0	0	0	0	0	0	0	0	0	0	1196.58	0	0	0
24.41min : 865.419m/z	0	0	0	0	0	0	0	0	0	0	0	0	0	0	2080.75	0	0
24.43min : 351.202m/z	0	1987.19	0	0	0	0	0	0	0	0	0	0	0	0	0	0	0
24.43min : 971.491m/z	0	916.251	0	0	0	0	0	0	0	0	0	0	0	0	0	0	0
24.45min : 392.741m/z	0	0	0	0	0	0	0	0	0	0	0	0	0	0	0	0	3654.8
24.46min : 399.156m/z	0	0	0	0	2331.81	0	0	0	0	2892.8	3249.94	0	4668.51	0	0	0	0
24.46min : 863.429m/z	0	0	0	0	0	0	0	0	0	0	0	0	0	0	0	0	0
24.47min : 724.422m/z	0	0	0	0	0	0	0	0	0	0	0	0	0	0	0	0	0
24.59min : 419.148m/z	0	0	0	5465	0	0	0	0	0	4517.89	0	0	0	0	0	0	0
24.60min : 612.869m/z	719.966	0	0	0	0	0	0	0	0	0	0	0	0	0	0	0	0
24.68min : 473.775m/z	0	0	0	0	0	0	0	0	0	0	0	0	0	0	0	0	0
24.68min : 623.325m/z	0	625.288	0	0	0	0	0	0	0	0	0	0	0	0	0	0	0
24.74min : 132.098m/z	0	0	0	0	0	0	0	0	0	0	0	0	0	0	0	1226.45	0
24.84min : 705.190m/z	0	0	0	0	0	0	0	0	0	0	0	0	0	0	0	1288.45	0
24.87min : 476.243m/z	0	0	0	0	0	0	0	0	0	0	0	2785.56	0	1862.88	0	0	0
24.94min : 559.223m/z	0	0	0	0	0	0	0	0	0	0	0	0	0	0	0	0	0
24.94min : 384.226m/z	0	0	0	0	0	0	0	0	0	0	0	0	0	11223.7	0	0	0
24.95min : 407.239m/z	0	0	0	0	0	0	0	0	0	0	0	0	0	0	0	0	4255.68
24.97min : 447.763m/z	0	0	0	0	0	0	0	0	0	0	0	0	0	5039.87	0	0	0
25.02min : 433.216m/z	0	0	0	1119.21	0	0	0	0	0	0	0	0	0	0	1333.54	0	0
25.03min : 317.143m/z	3486	0	0	0	0	0	0	0	0	0	0	0	0	0	0	0	0
25.07min : 593.162m/z	0	0	0	0	0	1204.84	0	0	1656.8	0	1425.32	1191.49	0	0	0	0	0
25.17min : 487.256m/z	0	730.948	0	0	0	0	0	0	0	0	0	0	0	0	0	0	0
25.17min : 351.203m/z	0	2517.5	0	0	0	0	0	0	0	0	0	0	0	0	0	0	0
25.17min : 473.278m/z	0	0	0	0	0	0	0	0	0	0	0	2662.41	0	0	1972.8	0	0
25.25min : 481.273m/z	0	0	0	0	0	0	0	0	0	985.001	0	0	0	0	0	0	0
25.26min : 461.760m/z	0	0	0	3918.32	0	0	0	0	0	0	0	0	0	0	0	0	0
25.27min : 433.128m/z	0	3112.94	0	2033.89	0	0	0	0	0	0	0	0	0	0	0	0	0
25.28min : 894.517m/z	0	0	0	0	0	0	0	0	0	0	0	0	0	8173.4	0	0	0
25.29min : 505.785m/z	0	0	0	0	0	0	0	0	0	0	0	947.179	0	0	0	0	0
25.31min : 451.761m/z	0	0	0	0	0	0	0	0	0	0	0	944.091	0	0	0	0	0
25.32min : 439.246m/z	0	0	0	0	0	0	0	0	0	0	0	0	0	0	0	0	10734.9
25.33min : 811.478m/z	0	0	0	0	0	0	0	0	16085.5	0	0	0	0	0	0	0	0
25.33min : 406.250m/z	0	0	0	0	0	0	0	0	0	0	0	0	0	5823.05	0	0	0
25.34min : 469.763m/z	0	0	0	0	0	0	0	0	0	0	0	0	2626.2	0	0	0	0
25.35min : 472.276m/z	0	0	0	5900.24	0	0	0	0	0	0	0	0	0	0	0	0	0
25.36min : 540.205m/z	0	0	0	0	0	0	0	0	0	0	0	0	0	0	0	0	0
25.37min : 445.185m/z	0	0	0	0	0	0	2870.96	0	0	0	0	0	0	0	0	0	0
25.37min : 933.379m/z	0	0	0	3935.26	2602.35	0	0	2517.51	0	0	2573.62	0	2561.4	0	1617.18	1956.67	0
25.37min : 499.205m/z	0	0	5287.05	7089.66	0	5580.45	0	6939.43	5831.02	5913.06	0	0	7717.37	6606.23	4229.23	0	0
25.37min : 434.743m/z	0	0	0	0	0	0	0	831.239	0	0	0	0	0	0	0	0	0
25.38min : 988.555m/z	0	0	0	0	0	0	0	0	0	0	0	0	0	0	0	0	3150.55
25.38min : 477.762m/z	0	0	0	0	0	0	0	0	1986.76	0	0	0	0	0	0	0	0
25.38min : 473.779m/z	0	0	0	0	0	0	0	0	832.713	0	0	0	0	0	0	0	0
25.39min : 504.240m/z	0	0	0	0	0	0	0	2020.56	0	0	0	0	0	0	0	0	0
25.41min : 435.175m/z	0	0	0	0	0	0	0	0	0	0	29258.6	0	53660	18358.7	0	0	0
25.41min : 489.288m/z	0	0	0	0	0	0	0	0	0	0	0	0	0	0	0	0	0
25.42min : 569.285m/z	0	0	0	0	0	0	0	0	0	0	0	0	8772.36	0	0	0	0
25.43min : 561.297m/z	0	0	0	0	0	0	0	0	0	0	0	0	0	0	0	0	1124.23
25.44min : 459.261m/z	0	0	0	0	0	0	0	0	0	0	0	0	0	0	0	0	3436.9
25.44min : 850.435m/z	0	0	1105.28	0	0	0	0	0	0	0	0	0	0	0	0	0	0
25.46min : 939.451m/z	0	0	0	0	0	0	0	0	0	0	0	0	0	866.799	0	0	0
25.49min : 877.487m/z	0	0	0	0	0	0	0	0	0	0	0	0	0	0	0	0	10734.9
25.51min : 905.477m/z	0	0	0	0	757.825	0	0	0	0	0	0	0	0	0	0	0	0
25.51min : 793.348m/z	0	0	0	0	0	1011.26	0	0	0	0	0	0	0	0	0	0	0
25.51min : 674.327m/z	0	0	0	0	0	0	0	0	0	0	0	0	0	0	0	741.503	0
25.52min : 977.492m/z	0	0	0	0	0	0	0	0	1550.22	0	0	0	0	0	1238.29	0	0
25.52min : 981.501m/z	0	0	0	0	0	0	0	0	1421.19	0	0	0	0	0	885.895	0	0
25.54min : 913.402m/z	0	0	0	0	0	0	0	0	0	0	0	1204.69	0	0	0	0	0
25.55min : 933.509m/z	0	0	2385.31	0	0	0	0	0	0	0	0	0	0	0	0	0	0
25.55min : 953.437m/z	104095	0	0	20183.3	24171.8	0	30267.1	22185.7	23877.8	19621.2	22006.9	24890.9	22622.7	13223.9	18658.9	21238.7	28372.6
25.55min : 911.410m/z	5368.92	0	4704.26	0	4215.73	0	0	0	5194.31	0	5580.13	0	7009.83	0	0	0	0
25.55min : 951.490m/z	0	0	0	0	1265.25	0	1199.55	906.704	0	0	0	2548.21	0	0	0	0	0
25.56min : 993.480m/z	0	0	0	0	0	0	1608.99	0	0	0	0	0	0	0	0	0	0
25.56min : 477.222m/z	598668	382167	357505	333109	342337	314289	450893	308761	359021	308372	344739	393071	466356	281120	331170	403140	463429
25.57min : 867.403m/z	0	0	2620.28	0	0	0	0	0	0	0	0	0	0	0	0	0	0
25.57min : 581.264m/z	1131.96	0	0	0	0	0	0	0	0	0	0	0	0	0	0	0	0
25.57min : 924.426m/z	0	0	0	0	0	0	0	0	0	0	0	0	0	0	0	1097.21	0
25.57min : 975.414m/z	6056.5	0	0	0	0	1694.63	0	0	0	0	0	0	0	0	846.372	0	0
25.58min : 817.377m/z	0	0	0	0	0	0	0	0	0	0	0	0	0	755.684	0	0	0
25.59min : 735.332m/z	0	0	0	0	0	1143	0	0	0	0	0	0	0	0	0	0	0
25.59min : 956.451m/z	0	0	0	0	0	1718.87	0	2469.25	0	0	0	0	0	0	0	0	0
25.59min : 976.431m/z	0	0	0	0	0	0	2533.71	0	0	0	0	0	0	0	0	0	0
25.59min : 912.402m/z	0	0	0	0	0	2061.66	0	0	0	0	0	0	0	1943.56	0	0	0
25.60min : 794.338m/z	0	0	0	0	0	0	0	483.965	0	0	877.221	0	0	0	0	0	0
25.60min : 897.477m/z	0	0	0	0	0	0	0	0	0	0	0	0	0	0	0	730.229	0
25.60min : 552.265m/z	1024.32	0	0	0	0	0	0	0	0	0	0	0	0	0	0	0	0
25.61min : 863.412m/z	0	0	0	0	1946.53	0	0	0	0	0	0	0	0	979.719	0	0	0
25.62min : 642.312m/z	0	0	0	0	0	0	0	0	0	0	0	0	0	0	0	0	0
25.62min : 954.436m/z	0	20179.2	12959.1	0	0	0	0	0	0	0	0	0	0	0	0	0	0
25.63min : 950.496m/z	0	0	1494.36	0	0	0	0	0	1632.59	0	0	0	0	0	0	0	0
25.64min : 927.413m/z	0	1089.08	0	0	0	0	0	622.97	0	860.412	0	0	0	0	0	0	0
25.64min : 763.380m/z	0	0	0	0	0	0	0	0	0	0	0	0	0	0	0	950.144	0
25.64min : 844.422m/z	0	0	0	0	0	0	0	0	0	0	0	0	0	0	858.237	0	0
25.65min : 999.489m/z	5135.99	0	0	0	0	0	4580.76	0	0	0	0	0	0	0	0	2266.65	0
25.65min : 994.526m/z	0	0	1156.61	0	0	0	0	0	0	1140.87	0	0	1335.52	0	847.834	0	0
25.65min : 343.126m/z	3749.01	0	0	0	0	0	0	0	0	0	0	0	0	0	0	0	5383.42
25.66min : 949.478m/z	0	2592.75	0	0	0	0	0	0	0	1691.81	0	0	0	0	0	0	0
25.66min : 691.307m/z	0	0	1461.68	0	0	0	0	0	0	0	0	0	0	0	0	0	0
25.66min : 742.348m/z	0	0	0	0	0	0	0	0	0	0	0	0	0	748.365	0	0	0
25.66min : 777.296m/z	74629	0	67646.8	80553.2	66406	57712.9	86770.6	54371.2	67024.8	46708.1	83109.5	68685.1	92486.5	53655.5	53401	70367	0
25.67min : 823.376m/z	0	0	1420.22	0	0	0	0	0	0	0	0	0	0	0	0	0	0
25.67min : 928.430m/z	0	0	0	0	673.004	0	655.61	0	0	0	0	0	0	0	0	0	0
25.67min : 670.330m/z	0	0	0	0	0	0	0	0	0	0	0	0	0	0	0	0	0
25.68min : 968.416m/z	0	0	0	0	0	0	0	0	0	0	0	0	0	0	0	0	0
25.69min : 659.268m/z	82143.7	0	0	107413	71717	68009.6	0	78656.4	66549.2	0	0	87601	0	63126.1	0	0	0
25.69min : 518.802m/z	0	570.901	0	0	0	0	0	0	0	0	0	0	0	0	0	0	0
25.69min : 533.274m/z	0	13207.6	0	0	0	0	0	0	0	0	0	0	0	0	0	0	0
25.69min : 511.274m/z	0	12132.8	0	0	2517.74	0	0	0	0	0	0	0	0	0	920.423	0	0
25.69min : 713.345m/z	1120.19	0	0	0	0	0	0	0	0	0	0	0	0	0	0	0	0
25.69min : 669.318m/z	1424.68	0	0	0	0	0	0	0	0	0	0	0	0	0	0	0	0
25.69min : 891.454m/z	793.936	0	0	0	0	0	0	0	0	0	0	0	0	0	0	0	0
25.69min : 895.454m/z	594.216	0	0	0	0	0	0	0	0	0	0	0	0	0	0	0	0
25.69min : 978.484m/z	5488.71	0	0	0	0	0	0	0	0	0	0	0	0	0	0	0	0
25.69min : 942.442m/z	284.199	0	0	0	0	0	0	0	0	0	0	0	0	0	0	0	0
25.69min : 801.412m/z	2064.47	0	0	0	0	0	0	0	0	0	0	0	0	0	0	0	0
25.70min : 837.377m/z	0	0	0	0	0	0	0	0	0	0	0	0	0	553.349	0	0	0
25.70min : 660.279m/z	0	0	0	0	0	0	0	0	0	33007.5	0	0	0	0	0	40884	0
25.70min : 555.288m/z	0	15176.9	0	0	0	0	0	0	0	0	0	0	0	0	0	0	0
25.70min : 442.197m/z	0	0	0	0	1545.6	0	0	0	0	0	0	0	0	0	0	0	0
25.71min : 359.192m/z	0	10054.8	0	0	0	0	0	0	0	0	0	0	0	0	0	0	0
25.71min : 868.402m/z	0	746.503	0	0	0	0	0	0	0	0	0	0	0	0	0	0	0
25.71min : 540.798m/z	624.662	0	0	0	0	0	0	0	0	0	0	0	0	0	0	0	0
25.72min : 845.422m/z	2533.26	0	0	0	0	0	0	0	0	0	0	0	0	0	0	0	0
25.72min : 626.289m/z	0	0	0	0	0	0	0	0	0	0	767.256	0	0	0	0	0	0
25.73min : 599.311m/z	4385.08	0	0	0	0	0	0	0	0	0	0	0	0	0	0	0	0
25.73min : 643.328m/z	0	2858.95	0	0	0	0	0	0	0	0	0	0	0	0	0	0	0
25.74min : 702.366m/z	0	0	0	0	0	0	1898.17	0	0	0	0	0	0	0	0	0	0
25.74min : 614.271m/z	0	0	0	0	0	0	5763.16	0	0	0	0	0	0	0	0	0	0
25.74min : 389.165m/z	0	0	0	0	0	62083.8	0	0	0	0	0	0	0	0	0	0	0
25.74min : 756.382m/z	1515.8	0	0	0	0	0	0	0	0	0	0	0	0	0	0	0	0
25.74min : 543.309m/z	6048.94	3924.61	0	0	0	0	0	0	0	0	0	0	0	0	0	0	0
25.74min : 843.494m/z	0	0	838.509	0	0	0	0	0	0	0	0	0	0	0	0	0	0
25.75min : 969.463m/z	0	3712.37	0	0	0	0	1070.74	0	0	0	0	0	0	0	0	0	0
25.75min : 675.290m/z	0	0	0	0	0	0	0	0	0	0	0	0	0	0	0	0	0
25.75min : 982.501m/z	446.994	609.264	0	0	0	0	0	0	0	0	0	0	0	0	0	0	0
25.75min : 620.337m/z	0	0	0	0	0	0	0	613.353	0	0	0	0	0	0	0	0	0
25.75min : 864.402m/z	0	0	0	0	0	1730.37	0	0	0	0	0	0	0	0	0	0	0
25.75min : 819.343m/z	18053	28859.7	12728.2	0	12029	10688.7	0	0	11368	0	16271.5	0	0	0	0	10844.8	13913.9
25.76min : 225.099m/z	0	0	0	0	0	0	0	0	0	0	0	0	0	0	0	108305	0
25.76min : 519.269m/z	6214.01	0	0	0	0	0	0	6233.37	0	0	0	0	9036.33	0	4989.11	0	0
25.77min : 598.304m/z	0	0	1370.38	0	0	0	0	0	0	0	0	0	0	0	0	0	0
25.77min : 183.986m/z	0	0	1801.18	0	0	0	0	0	0	0	0	0	0	0	0	0	0
25.77min : 865.411m/z	0	0	0	0	0	0	0	1256.08	0	0	0	0	0	0	0	0	0
25.77min : 846.452m/z	0	1018	0	0	0	0	0	0	0	0	0	0	0	0	0	0	0
25.78min : 882.436m/z	0	0	0	0	0	0	0	0	0	0	0	0	1675.35	0	0	0	0
25.78min : 815.416m/z	0	0	0	0	0	0	0	0	0	0	0	0	0	0	613.85	0	0
25.79min : 637.303m/z	0	0	0	0	0	0	0	0	0	0	0	0	10108	0	0	4931.37	0
25.79min : 565.295m/z	0	0	0	0	719.549	0	0	0	0	0	0	0	0	0	0	0	0
25.79min : 577.297m/z	4762.14	0	0	0	0	0	0	0	0	0	0	0	0	0	0	0	0
25.80min : 616.311m/z	0	0	0	0	0	0	0	0	0	0	0	0	0	0	0	0	784.749
25.80min : 727.399m/z	1009.27	0	0	0	0	0	0	0	0	0	0	0	0	0	0	0	0
25.81min : 570.348m/z	0	2111.08	0	0	0	0	0	0	0	0	0	0	0	0	0	0	0
25.81min : 967.430m/z	0	1968.95	0	0	0	0	0	0	0	0	0	0	0	0	0	0	0
25.82min : 860.459m/z	719.816	0	0	0	0	0	0	0	0	0	0	0	0	0	0	0	0
25.82min : 710.388m/z	1035.61	0	0	0	0	0	0	0	0	0	0	0	0	0	0	0	0
25.82min : 301.204m/z	0	16182.5	0	0	0	0	0	0	0	0	0	0	0	0	0	0	0
25.82min : 747.411m/z	0	0	0	0	0	0	0	0	681.81	0	0	0	0	0	0	0	0
25.83min : 674.327m/z	0	0	0	0	0	0	0	0	0	0	0	575.473	0	0	0	0	0
25.83min : 501.085m/z	0	0	0	0	0	0	0	0	0	0	0	0	0	0	0	0	0
25.83min : 591.328m/z	0	1801.64	0	0	0	0	0	0	0	0	0	0	0	0	0	0	0
25.83min : 919.442m/z	639.914	0	0	0	0	0	0	0	0	0	0	0	0	0	0	0	0
25.83min : 842.475m/z	0	1152.11	0	0	0	0	0	0	0	0	0	0	0	0	0	0	0
25.84min : 858.473m/z	0	0	0	0	925.522	0	0	0	0	0	606.906	0	0	0	0	0	0
25.84min : 518.293m/z	0	5358.75	0	0	0	0	0	0	0	0	0	0	0	0	0	0	0
25.85min : 541.248m/z	3706	0	2845.06	0	0	0	4400.48	3201.59	0	4096.46	0	0	7017.58	0	0	0	0
25.85min : 909.447m/z	0	7217.36	0	0	0	0	0	0	0	1444.93	0	0	0	1285.85	0	0	0
25.85min : 995.504m/z	0	0	0	0	0	637.475	0	0	0	0	0	0	0	0	0	0	0
25.86min : 836.422m/z	0	1170.39	0	0	0	0	0	0	0	0	0	0	0	0	0	0	0
25.86min : 513.296m/z	1252.53	0	0	0	0	0	0	0	0	0	0	0	0	0	0	0	0
25.86min : 774.445m/z	0	0	0	0	0	0	0	0	0	0	0	0	0	0	1297.33	0	0
25.86min : 583.296m/z	0	0	854.903	0	0	0	0	0	0	0	0	0	0	0	0	0	0
25.87min : 907.456m/z	0	0	0	0	1759.77	0	1401.45	0	0	0	0	0	0	0	1540.98	0	0
25.87min : 689.333m/z	1295.34	0	0	0	0	0	0	0	0	0	0	0	0	0	0	0	0
25.87min : 925.455m/z	0	0	0	0	457.958	0	0	0	0	0	0	0	0	0	0	0	0
25.88min : 327.219m/z	0	23587.5	0	0	0	0	0	0	0	0	0	0	0	0	0	0	0
25.88min : 903.548m/z	0	1672.27	0	0	0	0	0	0	0	0	0	0	0	0	0	0	0
25.88min : 686.250m/z	0	0	0	0	0	0	0	0	1428.6	0	0	0	0	0	0	0	0
25.88min : 203.114m/z	0	12930.7	0	0	0	0	0	0	0	0	0	0	0	0	0	0	0
25.88min : 863.429m/z	0	0	0	0	0	0	2126.64	0	0	0	0	0	0	0	0	0	0
25.90min : 807.402m/z	0	0	0	0	0	0	0	0	0	0	0	0	904.21	0	0	0	0
25.90min : 567.386m/z	0	0	0	0	0	0	0	0	0	0	0	0	0	0	0	0	0
25.91min : 171.122m/z	12768.8	39442.1	0	0	0	0	0	0	0	0	0	0	0	0	0	0	1811.86
25.92min : 887.491m/z	0	0	0	0	0	0	681.386	0	0	0	0	0	0	0	0	0	0
25.92min : 701.339m/z	0	0	0	0	0	0	0	0	0	0	0	0	0	2274.67	0	0	0
25.92min : 593.337m/z	0	0	0	1930.17	0	0	0	0	0	0	0	0	0	0	0	0	0
25.94min : 187.125m/z	0	36079.3	0	0	22532.1	19968.5	0	42104.4	0	0	0	37964.6	0	0	31465.5	43309.2	51913.1
25.95min : 463.127m/z	0	0	0	0	0	0	0	0	0	0	0	0	0	0	0	0	0
25.95min : 153.120m/z	0	2541.86	0	0	0	0	0	0	0	0	0	0	0	0	0	0	0
25.95min : 687.324m/z	0	0	0	0	0	0	0	1105.77	0	0	0	0	0	0	0	0	0
25.96min : 215.148m/z	0	48729.5	0	0	0	0	0	0	0	0	0	0	0	0	0	0	0
25.96min : 813.494m/z	0	1832.79	0	0	664.415	0	0	0	0	0	0	0	0	0	0	0	0
25.98min : 929.465m/z	868.024	0	0	0	0	0	0	0	0	0	0	0	0	0	0	0	0
25.98min : 987.467m/z	320.586	0	0	0	0	0	0	0	0	0	0	0	0	0	0	0	0
25.98min : 567.225m/z	0	0	0	0	0	0	5697.9	0	0	0	2522.66	0	0	0	0	0	0
25.98min : 522.330m/z	1171.4	0	0	0	0	0	0	0	0	0	0	0	0	0	0	0	0
25.99min : 579.331m/z	0	3128.96	0	2043.2	0	0	0	0	0	0	0	0	0	0	0	0	0
26.00min : 574.316m/z	0	0	0	1400.11	0	0	0	0	0	0	965.466	0	0	0	0	0	0
26.00min : 485.288m/z	0	0	0	0	0	0	0	0	0	0	0	0	0	0	1047.64	0	0
26.00min : 303.201m/z	0	13347.5	0	0	0	0	0	0	0	0	0	0	0	0	0	0	0
26.01min : 552.302m/z	0	0	0	2933.93	0	0	0	0	0	0	0	0	0	0	0	0	0
26.01min : 365.206m/z	0	11442.8	0	0	0	0	0	0	0	0	0	0	0	0	0	0	0
26.01min : 638.364m/z	0	0	0	0	0	0	0	1331.64	918.714	0	0	0	0	0	0	0	0
26.02min : 173.160m/z	0	23218.6	0	0	0	0	0	0	0	0	0	0	0	0	0	0	0
26.02min : 387.265m/z	0	0	0	0	0	0	0	0	0	0	0	0	0	0	0	0	0
26.02min : 563.278m/z	0	0	1230.78	0	0	0	0	0	0	0	0	0	0	0	0	0	0
26.02min : 654.349m/z	0	0	0	0	0	0	0	1058.45	0	0	0	0	0	0	0	0	0
26.02min : 431.216m/z	0	0	12939.1	0	0	0	0	0	0	0	0	0	0	0	0	0	0
26.02min : 109.098m/z	1315.94	0	0	0	0	0	0	0	0	0	0	0	0	0	0	0	0
26.03min : 879.474m/z	0	0	0	0	0	0	0	0	0	0	0	0	0	0	0	0	0
26.03min : 227.160m/z	17628.8	0	0	0	0	0	0	0	0	0	0	0	0	0	0	0	0
26.03min : 184.104m/z	0	0	0	0	0	0	0	0	0	0	0	0	0	0	0	2410.45	0
26.03min : 368.204m/z	0	0	4677.31	0	0	0	0	0	0	0	0	0	0	0	0	0	0
26.03min : 229.156m/z	0	43508.6	0	0	0	0	0	3235.7	0	0	0	0	0	0	0	0	0
26.04min : 185.136m/z	19821.9	52015.8	0	0	0	0	0	0	0	0	0	0	0	0	0	0	0
26.04min : 655.340m/z	0	0	0	1546.99	1553.86	0	0	0	0	0	0	0	0	0	0	0	0
26.04min : 273.189m/z	8651.14	0	0	0	0	0	0	0	0	0	0	0	0	0	0	0	0
26.04min : 517.292m/z	0	0	0	0	0	0	0	0	0	0	0	1643.56	0	0	0	0	0
26.04min : 106.062m/z	0	0	6617.73	0	0	0	0	0	0	0	0	0	0	12137.6	0	0	0
26.04min : 586.384m/z	0	1497.54	0	0	0	0	0	0	0	0	0	0	0	0	0	0	0
26.05min : 139.112m/z	0	0	0	0	0	0	0	0	0	0	2636	0	0	0	0	0	0
26.05min : 313.247m/z	0	0	0	0	0	0	0	0	0	0	0	0	0	0	0	0	0
26.06min : 487.308m/z	0	1920.1	0	0	0	0	0	0	0	0	0	0	0	0	0	0	0
26.06min : 285.208m/z	13045.2	28076.3	0	0	0	0	0	0	0	0	0	0	0	0	0	0	0
26.06min : 613.305m/z	0	0	0	0	0	3048.01	0	0	0	0	0	0	0	0	0	0	0
26.06min : 369.239m/z	0	0	0	7239.81	0	4833.25	0	0	0	0	6174.03	0	0	0	0	0	7424.46
26.06min : 497.295m/z	0	0	0	0	0	0	0	872.591	0	0	0	0	0	0	0	0	0
26.07min : 291.193m/z	5358.27	0	0	0	0	0	0	0	0	0	0	0	0	0	0	0	0
26.07min : 271.145m/z	0	0	0	0	0	0	0	0	0	0	0	252974	0	0	0	0	0
26.08min : 236.160m/z	0	0	0	0	0	0	0	0	823.48	0	0	0	0	0	0	0	0
26.08min : 147.072m/z	0	0	0	0	0	0	0	0	0	0	0	0	0	3301.79	0	0	0
26.08min : 897.580m/z	559.996	0	0	0	0	0	0	0	0	0	0	0	0	0	0	0	0
26.08min : 544.307m/z	0	0	0	0	0	0	0	0	0	0	0	0	1478.95	0	0	0	0
26.09min : 211.164m/z	17317.1	0	0	0	0	0	0	0	0	0	0	0	0	0	0	0	0
26.09min : 585.381m/z	2601.31	0	0	0	0	0	0	0	0	0	0	0	0	0	0	0	0
26.09min : 606.437m/z	1395.6	0	0	0	0	0	0	0	0	0	0	0	0	0	0	0	0
26.09min : 865.600m/z	473.47	0	0	0	0	0	0	0	0	0	0	0	0	0	0	0	0
26.09min : 367.226m/z	27183.4	167406	0	0	0	0	0	0	0	0	0	0	0	0	0	0	0
26.09min : 657.642m/z	0	0	0	0	0	0	0	0	0	1328.63	0	0	0	0	0	0	0
26.09min : 329.317m/z	0	0	0	0	0	8858.06	13320.3	0	0	0	0	0	0	0	0	0	0
26.10min : 293.207m/z	18400.5	119750	0	0	0	0	0	0	0	0	0	0	0	0	0	0	0
26.10min : 657.324m/z	0	0	4971.03	8622.43	0	0	0	0	0	0	0	0	0	0	0	0	0
26.10min : 409.231m/z	0	0	0	0	3606.4	0	0	0	0	0	4757.07	0	0	2501.52	0	0	5051.61
26.10min : 939.598m/z	0	838.611	0	0	0	0	0	0	0	0	0	0	0	0	0	0	0
26.10min : 590.393m/z	0	0	0	0	0	3241.4	0	0	0	0	0	0	0	0	0	0	0
26.10min : 768.425m/z	0	0	882.238	0	0	0	0	0	0	0	0	0	0	0	0	0	0
26.10min : 430.238m/z	0	0	0	0	0	0	0	0	12585.9	0	0	0	0	2502.01	0	0	0
26.10min : 433.274m/z	0	2237.15	0	0	0	0	0	0	0	0	0	0	0	0	0	0	0
26.10min : 239.234m/z	0	0	0	0	0	0	0	0	0	0	0	5835.35	0	0	0	0	0
26.11min : 633.372m/z	0	0	0	0	707.834	0	0	0	0	0	0	0	0	0	0	0	0
26.11min : 253.286m/z	0	0	0	21997.4	0	0	0	0	0	0	0	0	0	0	0	0	0
26.11min : 335.220m/z	0	0	0	0	0	0	0	0	2942.07	0	0	0	0	0	0	0	0
26.11min : 407.224m/z	6339.05	28785.5	0	0	0	0	0	5676.11	0	0	0	0	0	0	0	0	0
26.11min : 295.221m/z	0	0	0	0	0	0	0	0	4134.74	0	0	0	0	0	0	0	0
26.11min : 581.603m/z	0	0	0	15231.1	0	0	0	0	0	0	0	0	0	0	0	0	0
26.12min : 275.175m/z	0	0	9953.2	0	11496.6	15560.5	0	3579.27	0	0	11207.4	0	0	25170.9	0	0	0
26.12min : 385.237m/z	11042	28284.6	0	0	0	0	0	0	0	0	0	0	0	0	0	0	0
26.12min : 543.325m/z	0	0	0	1391.69	0	0	0	0	0	0	1223.46	0	0	0	0	0	0
26.12min : 602.355m/z	0	0	0	0	0	0	0	0	0	0	0	0	0	0	0	1759.28	0
26.12min : 523.257m/z	0	0	0	0	0	0	0	0	0	0	0	0	0	0	0	0	1760.54
26.13min : 589.404m/z	0	0	0	0	0	0	0	0	0	0	0	0	0	4628.72	0	0	0
26.14min : 690.379m/z	0	0	1849.43	0	0	0	0	0	0	0	0	0	0	0	0	0	0
26.14min : 722.448m/z	0	0	0	0	0	0	1514.14	0	0	0	0	0	0	0	0	0	0
26.14min : 137.124m/z	955.913	0	0	0	0	0	0	0	0	0	0	0	0	0	0	0	0
26.14min : 241.179m/z	16385.1	40784.8	0	0	0	0	0	0	0	0	4174.55	0	0	0	0	0	0
26.14min : 724.494m/z	0	0	0	0	0	0	0	0	0	0	0	0	0	0	0	2168.33	0
26.14min : 235.168m/z	0	0	0	0	0	0	0	0	0	1369.42	0	0	0	0	0	0	0
26.15min : 805.419m/z	0	0	0	0	0	0	2025.24	0	0	0	0	0	0	0	0	0	0
26.15min : 632.348m/z	0	0	0	0	0	0	0	0	0	0	999.358	0	0	0	0	0	0
26.15min : 735.389m/z	0	0	1958.34	0	0	0	0	0	0	0	0	0	0	0	0	0	0
26.15min : 795.347m/z	0	0	0	0	0	0	1746.27	0	0	0	0	0	0	0	0	0	0
26.15min : 276.183m/z	0	0	0	0	0	0	1379.89	0	0	0	0	0	0	0	0	0	0
26.15min : 521.346m/z	0	0	0	0	0	0	0	0	0	0	0	0	0	0	0	0	0
26.15min : 329.231m/z	7534.19	0	0	0	0	0	0	0	0	0	0	0	0	0	0	0	0
26.16min : 242.171m/z	0	0	0	0	0	0	2687.51	0	0	0	0	0	0	0	0	0	0
26.16min : 506.302m/z	0	0	0	0	0	0	0	0	0	0	0	0	2712.61	0	0	0	0
26.16min : 505.327m/z	8338.48	0	0	0	0	0	4159.9	0	0	0	1651.61	0	0	0	0	0	0
26.16min : 199.151m/z	0	51333.6	0	0	0	0	0	0	0	0	0	0	0	0	0	0	0
26.16min : 408.235m/z	0	0	4836.72	0	0	0	0	0	0	0	0	0	0	0	0	0	0
26.16min : 568.375m/z	2054.86	0	0	0	0	0	0	0	0	0	0	0	0	0	0	0	0
26.17min : 639.624m/z	0	0	25682	39447.7	16049.8	22892.9	32187.4	0	12767.6	17118.1	23343	0	0	6064.28	0	0	13233.4
26.17min : 317.221m/z	4258	0	0	0	0	0	0	0	0	0	0	0	0	0	0	0	0
26.17min : 360.198m/z	0	0	0	0	0	0	0	3713.25	0	0	0	0	0	0	0	0	0
26.17min : 223.063m/z	22183	0	15796.6	0	13285.9	0	0	0	0	0	0	0	16124.2	0	0	0	28099.5
26.17min : 868.571m/z	0	753.851	0	0	0	0	0	0	0	0	0	0	0	0	0	0	0
26.17min : 482.346m/z	2771.87	2757.26	0	0	0	0	0	0	0	0	0	0	0	0	0	0	0
26.17min : 269.280m/z	0	0	0	0	0	0	0	0	0	3285.74	0	0	0	0	0	0	0
26.17min : 607.410m/z	0	0	0	0	0	0	0	0	0	769	0	0	0	0	0	0	0
26.17min : 307.209m/z	0	0	0	14687.2	6003	0	0	0	0	0	0	0	0	12871.3	0	0	0
26.18min : 534.348m/z	1762	0	0	0	0	0	0	0	0	0	0	0	0	0	0	0	0
26.18min : 684.570m/z	2469.1	0	0	0	0	0	0	0	0	0	0	0	0	0	0	0	0
26.18min : 611.437m/z	1996.76	0	0	0	0	0	0	0	0	0	0	0	0	0	0	0	0
26.18min : 333.208m/z	7894.02	0	0	0	0	0	0	0	0	0	0	0	0	0	0	0	0
26.18min : 309.202m/z	28805	0	0	0	0	0	0	0	0	0	0	0	0	0	0	0	0
26.18min : 269.207m/z	0	44245.5	0	0	0	0	0	0	0	0	0	0	0	0	0	0	0
26.18min : 559.333m/z	0	0	0	0	0	0	0	0	0	1131.24	0	0	0	0	0	0	0
26.18min : 474.250m/z	0	0	2121.29	0	0	0	0	0	0	0	0	0	0	0	0	0	0
26.18min : 197.170m/z	19279.9	0	0	0	0	0	0	0	0	0	0	0	0	0	0	0	0
26.18min : 782.554m/z	0	0	0	0	0	0	0	851.385	0	0	0	0	0	0	0	0	0
26.19min : 334.208m/z	0	0	3542.18	6017.45	2451.12	3030.8	0	0	0	0	3812.14	0	0	3091.57	0	5294.31	4158.32
26.19min : 475.284m/z	937.59	0	0	0	0	0	0	0	0	0	0	0	0	0	0	0	0
26.19min : 974.712m/z	0	733.532	0	0	0	0	0	0	0	0	0	0	0	0	0	0	0
26.19min : 520.327m/z	0	0	1884.27	1873.07	0	0	0	0	0	0	0	0	0	0	0	0	0
26.19min : 225.192m/z	179326	39562.3	223333	0	0	165962	233241	0	0	0	0	213098	0	0	0	0	0
26.20min : 527.297m/z	0	0	0	0	947.98	0	0	1767.13	0	0	0	0	0	0	0	1748.04	2575.78
26.20min : 331.227m/z	0	29309.5	0	0	0	0	0	0	0	0	0	0	0	0	0	0	0
26.20min : 305.243m/z	0	0	0	0	0	0	0	0	0	0	0	0	0	0	0	0	0
26.20min : 741.582m/z	3280	0	0	0	0	0	0	0	0	0	0	0	0	0	0	0	0
26.20min : 379.260m/z	0	0	0	0	0	0	0	0	0	0	0	0	0	0	0	0	0
26.21min : 987.394m/z	0	0	0	0	0	0	0	0	0	0	1409.59	0	0	0	0	0	0
26.21min : 321.228m/z	0	0	0	0	0	1914.35	0	0	0	0	0	0	0	0	0	0	0
26.22min : 209.154m/z	3270.72	0	0	0	12702.2	0	12012.9	3185.19	0	0	0	0	0	0	0	0	0
26.22min : 587.387m/z	4312.86	0	0	0	0	0	0	0	0	0	0	0	0	0	0	0	0
26.22min : 490.241m/z	0	0	0	0	0	0	0	0	0	0	0	0	0	0	0	1609.87	0
26.22min : 504.303m/z	0	0	0	0	2145.15	0	0	0	0	0	0	0	0	0	0	0	0
26.22min : 553.383m/z	1596	0	0	0	0	0	0	0	0	0	0	0	0	0	0	0	0
[truncated: 1,002 more rows]
